# Supplementary material for: Bibliometric Analysis of Research Trends and Global Collaborations in Anesthesia on Neuromuscular Blockers and Antagonists (2000–2024)
Source: Healthcare (Basel). 2025 May 14;13(10):1146. doi: 10.3390/healthcare13101146 (PMC12111380; doi:10.3390/healthcare13101146)
Supplement: Supplementary file 1 [file healthcare-13-01146-s001.zip]

Archive with 1 entries (1 files):
- Data-set-pharmaceutics.txt
