# Supplementary material for: Bibliometric Analysis of Research Trends and Global Collaborations in Anesthesia on Neuromuscular Blockers and Antagonists (2000–2024)
Source: Healthcare (Basel). 2025 May 14;13(10):1146. doi: 10.3390/healthcare13101146 (PMC12111380; doi:10.3390/healthcare13101146)
Supplement: Supplementary file 1 [file healthcare-13-01146-s001.zip › Data-set-pharmaceutics.txt]

FN Clarivate Analytics Web of Science
VR 1.0
PT J
AU Movafegh, A
   Amini, S
   Sharifnia, H
   Torkamandi, H
   Hayatshahi, A
   Javadi, M
AF Movafegh, A.
   Amini, S.
   Sharifnia, H.
   Torkamandi, H.
   Hayatshahi, A.
   Javadi, M.
TI Cost analysis and safety comparison of Cisatracurium and Atracurium in
   patients undergoing general anesthesia
SO EUROPEAN REVIEW FOR MEDICAL AND PHARMACOLOGICAL SCIENCES
LA English
DT Article
DE Cisatracurium besilate; Atracurium besilate; Non-depolarizing
   neuromuscular blocking agents; General anesthesia
ID NEUROMUSCULAR BLOCKING-AGENTS; OPERATING-ROOM; DRUGS; PHARMACOLOGY
AB BACKGROUND: Non-depolarizing neuromuscular blocking agents (NMB) differ in pharmacokinetic and pharmacodynamic parameters. An anesthesiologist according to these similarities and differences is able to choose the least costly one if the same safety profile and same clinical benefit achieved with the different alternatives.
   AIM: The main objective of this study is to evaluate the economic and adverse drug reactions prevalence and differences between cisatracurium and atracurium the two non-depolarizing NMB drugs, which are widely used in adult patients undergoing surgery with general anesthesia in a teaching Hospital in Iran.
   MATERIALS AND METHODS: A cost analysis and adverse drug reactions (ADR) monitoring were performed. Only direct costs were considered and data were collected through a prospective randomized study. Regardless of the type of surgery, 100 patients were randomly divided into two equal groups to receive either cisatracurium or atracurium by anesthesiologists. ADRs prevalence and cost differences between patients receiving one of the two non-depolarizing NMB agents were evaluated by independent sample t-test and Chi-square test respectively.
   RESULTS: No significant difference was observed between the two groups of patients in demographic data. There was no statistical difference in the ADR prevalence in both groups. The numbers of ADR within atracurium group was higher than cisatracurium group, but this distinction was not statistically significant (p > 0.05). It was significant difference in cost between the two neuromuscular blocking drugs (p < 0.05).
   CONCLUSIONS: According to our study it seems that atracurium and cisatracurium had similar safety profile and atracurium had a cost benefit relative to cisatracurium in initial loading doses. In patients with instability in hemodynamic parameters the cisatracurium was the appropriate choice.
C1 [Movafegh, A.; Sharifnia, H.] Univ Tehran Med Sci, Dr Shariati Hosp, Dept Anesthesiol & Crit Care, Tehran, Iran.
   [Amini, S.; Hayatshahi, A.; Javadi, M.] Univ Tehran Med Sci, Coll Pharm, Dept Clin Pharm, Tehran, Iran.
   [Torkamandi, H.; Hayatshahi, A.; Javadi, M.] Univ Tehran Med Sci, Dr Shariati Hosp, Pharmaceut Care Dept, Tehran, Iran.
C3 Tehran University of Medical Sciences; Tehran University of Medical
   Sciences; Tehran University of Medical Sciences
RP Javadi, M (corresponding author), Univ Tehran Med Sci, Coll Pharm, Dept Clin Pharm, Tehran, Iran.
EM mrjavadi@sina.tums.ac.ir
RI Movafegh, Ali/AAR-3475-2020
OI Sharifnia, Hamidreza/0000-0003-2028-1877; Movafegh,
   Ali/0000-0002-6346-3657
FU Tehran University of Medical Sciences
FX This study has been supported by a research grant through Tehran
   University of Medical Sciences.
CR Booij LHDJ, 1997, PHARM WORLD SCI, V19, P13, DOI 10.1023/A:1008641427473
   Bryson HM, 1997, DRUGS, V53, P848, DOI 10.2165/00003495-199753050-00012
   Loughlin KA, 1996, PHARMACOTHERAPY, V16, P942
   Mertes PM, 2004, CURR ALLERGY ASTHM R, V4, P7, DOI 10.1007/s11882-004-0036-y
   Moore EW, 2001, BRIT J ANAESTH, V87, P912, DOI 10.1093/bja/87.6.912
   Ortega A, 2000, PHARM WORLD SCI, V22, P82, DOI 10.1023/A:1008737332389
   Rhodes S P, 1993, Pharmacoeconomics, V3, P124, DOI 10.2165/00019053-199303020-00005
   Smith I, 2001, PHARMACOECONOMICS, V19, P469, DOI 10.2165/00019053-200119050-00003
   Sparr HJ, 2001, DRUGS, V61, P919, DOI 10.2165/00003495-200161070-00003
   Splinter WM, 2001, ANESTH ANALG, V93, P339, DOI 10.1097/00000539-200108000-00020
   Stockall CA, 1998, CAN J ANAESTH, V45, pR95, DOI 10.1007/BF03019211
NR 11
TC 10
Z9 10
U1 0
U2 4
PU VERDUCI PUBLISHER
PI ROME
PA VIA GREGORIO VII, ROME, 186-00165, ITALY
SN 1128-3602
J9 EUR REV MED PHARMACO
JI Eur. Rev. Med. Pharmacol. Sci.
PD FEB
PY 2013
VL 17
IS 4
BP 447
EP 450
PG 4
WC Pharmacology & Pharmacy
WE Science Citation Index Expanded (SCI-EXPANDED)
SC Pharmacology & Pharmacy
GA 148EJ
UT WOS:000319225600003
PM 23467941
DA 2024-10-01
ER

PT J
AU Abdulatif, M
   El-Sanabary, M
AF Abdulatif, M
   El-Sanabary, M
TI Edrophonium antagonism of cisatracurium-induced neuromuscular block:
   Dose requirements in children and adults
SO ANAESTHESIA AND INTENSIVE CARE
LA English
DT Article
DE anaesthesia : paediatric; neuromuscular block : cisatracurium;
   antagonists : neuromuscular block; edrophonium
ID RESPONSE RELATIONSHIPS; NEOSTIGMINE; ANESTHESIA; PHARMACOLOGY;
   ATRACURIUM; VECURONIUM; RECOVERY; REVERSAL; INFANTS; PANCURONIUM
AB This randomized, controlled study compared edrophonium dose requirements to antagonize cisatracurium-induced neuromuscular block in children and adults. Sixty children, aged two to 10 years, and 60 adults aged 20 to 60 years, all subjects ASA physical status 1 or 2, having propofol, fentanyl and isoflurane-N2O anaesthesia, were studied. Cisatracurium 0.1 mg.kg(-1) was given for muscle relaxation. Neuromuscular block was monitored with accelerometry. Edrophonium 0.1, 0.2, 0.4 or 1 mg.kg(-1) or no anticholinesterase (controls) was given by random allocation to antagonize 90% neuromuscular block in each of the study groups (n = 12). Atropine 5 to 10 mug.kg(-1) was given according to edrophonium dose. Onset time of cisatracurium-induced block in children was mean (SD) 2.4 (0.8) versus 4.1 (2.3) minutes in adults, P < 0.01. The times to 10% spontaneous recovery of the first twitch (TI) were respectively, 28.4 (5.2) and 41.8 (6.1) minutes in children and adults, P < 0.01. Spontaneous and antagonist assisted neuromuscular recovery was more rapid in children. Adequate neuromuscular recovery (train of four (TOF) ratio 80%) was achieved in children at 3 and 10 minutes after edrophonium 1.0 mg.kg(-1) and 0.4 mg.kg(-1), respectively. A TOF ratio of 80% was not achieved, within 10 minutes, with any of the four dose levels of edrophonium in adults. The dose of edrophonium to achieve a TOF ratio of 80% (EDTOF-80) after 5 and 10 minutes in children were, respectively, mean (SD) 0.85 (0.38) and 0.38 (0.19) mg.kg(-1). The equivalent EDTOF-80 in adults was outside the edrophonium dose range studied.
C1 Cairo Univ, Fac Med, Dept Anaesthesiol, Cairo, Egypt.
C3 Egyptian Knowledge Bank (EKB); Cairo University
RP Abdulatif, M (corresponding author), POB 147,Panorama October 11811, Cairo, Egypt.
CR Abdulatif M, 1996, BRIT J ANAESTH, V77, P710, DOI 10.1093/bja/77.6.710
   ALI HH, 1975, BRIT J ANAESTH, V47, P570, DOI 10.1093/bja/47.5.570
   BEEMER GH, 1995, ANESTHESIOLOGY, V82, P852, DOI 10.1097/00000542-199504000-00006
   BEEMER GH, 1991, BRIT J ANAESTH, V66, P469, DOI 10.1093/bja/66.4.469
   BEVAN DR, 1992, ANESTHESIOLOGY, V77, P785, DOI 10.1097/00000542-199210000-00025
   BEVAN JC, 1985, BRIT J ANAESTH, V57, P1204, DOI 10.1093/bja/57.12.1204
   BEVAN JC, 1994, CAN J ANAESTH, V41, P1074, DOI 10.1007/BF03015657
   Bevan JC, 1996, ANESTHESIOLOGY, V84, P354, DOI 10.1097/00000542-199602000-00013
   Brandom BW, 1998, J CLIN ANESTH, V10, P195, DOI 10.1016/S0952-8180(98)00007-5
   Brull SJ, 1997, ANESTHESIOLOGY, V86, P755, DOI 10.1097/00000542-199704000-00001
   BUSH GH, 1962, BRIT J ANAESTH, V34, P721, DOI 10.1093/bja/34.10.721
   CAMERON CB, 1984, ANESTH ANALG, V63, P418
   Carroll MT, 1998, ANAESTHESIA, V53, P744, DOI 10.1046/j.1365-2044.1998.00530.x
   DONATI F, 1988, Canadian Journal of Anaesthesia, V35, pS52
   Eriksson LI, 1997, ANESTHESIOLOGY, V87, P1035, DOI 10.1097/00000542-199711000-00005
   FISHER DM, 1983, ANESTHESIOLOGY, V59, P220, DOI 10.1097/00000542-198309000-00010
   Fisher DM, 1999, BRIT J ANAESTH, V83, P58, DOI 10.1093/bja/83.1.58
   FISHER DM, 1984, ANESTHESIOLOGY, V61, P428, DOI 10.1097/00000542-198410000-00011
   HEADRAPSON AG, 1994, BAILLIERE CLIN ANAES, V8, P501, DOI 10.1016/S0950-3501(05)80104-7
   HUNTER J, 1996, EDITORIAL BR J ANAES, V77, P707
   Kopman AF, 1997, ANESTHESIOLOGY, V87, P1029
   MCCARTHY GJ, 1995, ANAESTHESIA, V50, P503, DOI 10.1111/j.1365-2044.1995.tb06039.x
   NIELSEN K, 1995, ACTA ANAESTH SCAND, V39, P906
   SMITH CE, 1989, ANESTHESIOLOGY, V71, P37, DOI 10.1097/00000542-198907000-00007
   Stevens JB, 1997, ANESTH ANALG, V85, P1278, DOI 10.1097/00000539-199712000-00018
   Szenohradszky J, 2000, ANESTHESIOLOGY, V92, P708, DOI 10.1097/00000542-200003000-00015
   TOSHIHIRO M, 1996, CAN J ANAESTH, V43, P799
   Viby-Mogensen J, 2000, BRIT J ANAESTH, V84, P301, DOI 10.1093/oxfordjournals.bja.a013428
NR 28
TC 1
Z9 1
U1 0
U2 0
PU AUSTRALIAN SOC ANAESTHETISTS
PI EDGECLIFF
PA P O BOX 600, EDGECLIFF, NSW 2021, AUSTRALIA
SN 0310-057X
J9 ANAESTH INTENS CARE
JI Anaesth. Intensive Care
PD AUG
PY 2001
VL 29
IS 4
BP 364
EP 370
DI 10.1177/0310057X0102900406
PG 7
WC Anesthesiology; Critical Care Medicine
WE Science Citation Index Expanded (SCI-EXPANDED)
SC Anesthesiology; General & Internal Medicine
GA 462TJ
UT WOS:000170435600006
PM 11512646
OA Bronze
DA 2024-10-01
ER

PT J
AU Carron, M
   Andreatta, G
   Pesenti, E
   De Cassai, A
   Feltracco, P
   Linassi, F
   Sergi, M
   Di Bella, C
   Di Bello, M
   Neri, F
   Silvestre, C
   Furian, L
   Navalesi, P
AF Carron, M.
   Andreatta, G.
   Pesenti, E.
   De Cassai, A.
   Feltracco, P.
   Linassi, F.
   Sergi, M.
   Di Bella, C.
   Di Bello, M.
   Neri, F.
   Silvestre, C.
   Furian, L.
   Navalesi, P.
TI Impact on grafted kidney function of rocuronium-sugammadex vs
   cisatracurium-neostigmine strategy for neuromuscular block management.
   An Italian single-center, 2014-2017 retrospective cohort case-control
   study
SO PERIOPERATIVE MEDICINE
LA English
DT Article
DE Anesthesia; Neuromuscular block; Rocuronium; Cisatracurium; Sugammadex;
   Neostigmine; End-stage renal disease; Kidney transplantation
ID STAGE RENAL-FAILURE; PULMONARY COMPLICATIONS; REVERSAL; SAFETY;
   TRANSPLANTATION; EFFICACY; MULTICENTER
AB Background The impact of sugammadex in patients with end-stage renal disease undergoing kidney transplantation is still far from being defined. The aim of the study is to compare sugammadex to neostigmine for reversal of rocuronium- and cisatracurium-induced neuromuscular block (NMB), respectively, in patients undergoing kidney transplantation. Methods A single-center, 2014-2017 retrospective cohort case-control study was performed. A total of 350 patients undergoing kidney transplantation, equally divided between a sugammadex group (175 patients) and a neostigmine group (175 patients), were considered. Postoperative kidney function, evaluated by monitoring of serum creatinine and urea and estimated glomerular filtration rate (eGFR), was the endpoint. Other endpoints were anesthetic and surgical times, post-anesthesia care unit length of stay, postoperative intensive care unit admission, and recurrent NMB or complications. Results No significant differences in patient or, with the exception of drugs involved in NMB management, anesthetic, and surgical characteristics, were observed between the two groups. Serum creatinine (median [interquartile range]: 596.0 [478.0-749.0] vs 639.0 [527.7-870.0] mu mol/L, p = 0.0128) and serum urea (14.9 [10.8-21.6] vs 17.1 [13.1-22.0] mmol/L, p = 0.0486) were lower, while eGFR (8.0 [6.0-11.0] vs 8.0 [6.0-10.0], p = 0.0473) was higher in the sugammadex group than in the neostigmine group after surgery. The sugammadex group showed significantly lower incidence of postoperative severe hypoxemia (0.6% vs 6.3%, p = 0.006), shorter PACU stay (70 [60-90] min vs 90 [60-105] min, p < 0.001), and reduced ICU admissions (0.6% vs 8.0%, p = 0.001). Conclusions Compared to cisatracurium-neostigmine, the rocuronium-sugammadex strategy for reversal of NMB showed a better recovery profile in patients undergoing kidney transplantation.
C1 [Carron, M.; Andreatta, G.; Pesenti, E.; Feltracco, P.; Navalesi, P.] Univ Padua, Sect Anesthesiol & Intens Care, DIMED, Dept Med, Via V Gallucci 13, I-35121 Padua, Italy.
   [De Cassai, A.; Sergi, M.] Azienda Osped Univ Padova, Inst Anesthesia & Intens Care, Via Giustiniani 2, I-35128 Padua, Italy.
   [Linassi, F.] Ca Foncello Treviso Reg Hosp, Dept Anesthesia & Intens Care, Piazzale Osped 1, I-31100 Treviso, Italy.
   [Di Bella, C.; Di Bello, M.; Neri, F.; Furian, L.] Univ Padua, Kidney & Pancreas Transplantat Unit, Dept Surg Ontol & Gastroenterol Sci, Via Giustiniani 2, I-35128 Padua, Italy.
   [Silvestre, C.] Azienda Osped Univ Padova, Kidney & Pancreas Transplantat Unit, Via Giustiniani 2, I-35128 Padua, Italy.
C3 University of Padua; University of Padua; Azienda Ospedaliera -
   Universita di Padova; University of Padua; University of Padua; Azienda
   Ospedaliera - Universita di Padova
RP Carron, M (corresponding author), Univ Padua, Sect Anesthesiol & Intens Care, DIMED, Dept Med, Via V Gallucci 13, I-35121 Padua, Italy.
EM michele.carron@unipd.it
RI De Cassai, Alessandro/ABF-8590-2020; Navalesi, Paolo/I-9584-2019; Di
   Bella, Caterina/HTL-6561-2023; Sergi, Massimo/AAV-2983-2021; Navalesi,
   Paolo/F-9559-2010
OI Navalesi, Paolo/0000-0002-3733-3453
CR Adams DR, 2020, ANAESTHESIA, V75, P348, DOI 10.1111/anae.14914
   Arslantas R, 2019, TRANSPL P, V51, P2265, DOI 10.1016/j.transproceed.2019.03.051
   Blobner M, 2020, BRIT J ANAESTH, V124, P63, DOI 10.1016/j.bja.2019.08.023
   Bom A, 2009, J CRIT CARE, V24, P29, DOI 10.1016/j.jcrc.2008.10.010
   Bostan H, 2011, RENAL FAILURE, V33, P1019, DOI 10.3109/0886022X.2011.618972
   Brull SJ, 2017, ANESTHESIOLOGY, V126, P173, DOI 10.1097/ALN.0000000000001409
   Büyükfirat E, 2018, CELL MOL BIOL, V64, P74, DOI 10.14715/cmb/2018.64.13.14
   Cammu G, 2012, BRIT J ANAESTH, V109, P382, DOI 10.1093/bja/aes207
   Carron M, 2020, J CLIN ANESTH, V65, DOI 10.1016/j.jclinane.2020.109895
   Carron M, 2016, J CLIN ANESTH, V35, P1, DOI 10.1016/j.jclinane.2016.06.018
   Carron M, 2016, CLINICOECONOMIC OUTC, V8, P43, DOI 10.2147/CEOR.S100921
   De Gasperi A, 2014, CURR OPIN CRIT CARE, V20, P411, DOI 10.1097/MCC.0000000000000120
   de Souza CM, 2015, EUR J ANAESTH, V32, P681, DOI 10.1097/EJA.0000000000000312
   Della Rocca G, 2003, Minerva Anestesiol, V69, P605
   Eikermann M, 2007, AM J RESP CRIT CARE, V175, P9, DOI 10.1164/rccm.200512-1862OC
   EMA, BRID SUG SOD 100 MG
   Flockton EA, 2008, BRIT J ANAESTH, V100, P622, DOI 10.1093/bja/aen037
   Gameiro J, 2018, J CLIN MED, V7, DOI 10.3390/jcm7100307
   Isik Yasemin, 2016, Med Sci Monit, V22, P803
   Keller CA, 2015, AM J MANAG CARE, V21, pS4
   Kheterpal S, 2020, ANESTHESIOLOGY, V132, P1371, DOI 10.1097/ALN.0000000000003256
   Kip G, 2015, BRATISL MED J, V116, P746, DOI 10.4149/BLL_2015_146
   Kirmeier E, 2019, LANCET RESP MED, V7, P129, DOI 10.1016/S2213-2600(18)30294-7
   Kork F, 2015, ANESTHESIOLOGY, V123, P1301, DOI 10.1097/ALN.0000000000000891
   Maraghi E., 2016, NEPHRO UROLOGY MONTH, V8, pe37666
   Martinez BS, 2013, J ANESTH CLIN RES, V4, P270
   Miskovic A, 2017, BRIT J ANAESTH, V118, P317, DOI 10.1093/bja/aex002
   Mittel Aaron M, 2017, Anesthesiol Clin, V35, P439, DOI 10.1016/j.anclin.2017.04.005
   Munro IC, 2004, REGUL TOXICOL PHARM, V39, pS3, DOI 10.1016/j.yrtph.2004.05.008
   Ono Y, 2018, JA CLIN REP, V4, DOI 10.1186/s40981-018-0192-z
   Ozbilgin S, 2016, KAOHSIUNG J MED SCI, V32, P292, DOI 10.1016/j.kjms.2016.05.002
   Panhuizen IF, 2015, BRIT J ANAESTH, V114, P777, DOI 10.1093/bja/aet586
   Paredes S, 2020, CAN J ANESTH, V67, P1789, DOI 10.1007/s12630-020-01812-3
   Peeters P, 2011, BIOPHARM DRUG DISPOS, V32, P159, DOI 10.1002/bdd.747
   Sorgenfrei IF, 2006, ANESTHESIOLOGY, V104, P667, DOI 10.1097/00000542-200604000-00009
   Staals LM, 2008, BRIT J ANAESTH, V101, P492, DOI 10.1093/bja/aen216
   Staals LM, 2010, BRIT J ANAESTH, V104, P31, DOI 10.1093/bja/aep340
   Staals LM, 2011, J ANESTH, V25, P241, DOI 10.1007/s00540-010-1090-3
   Unterbuchner C, 2016, EUR J ANAESTH, V33, P690, DOI 10.1097/EJA.0000000000000435
   Vargas M., 2020, TRANSPL P, VS0041-1345
   Wagener G, 2021, TRANSPLANTATION, V105, P1677, DOI 10.1097/TP.0000000000003581
   Younespour S, 2016, NEPHROUROL MON, V8, DOI DOI 10.5812/NUMONTHLY.39292
NR 42
TC 3
Z9 6
U1 1
U2 6
PU BMC
PI LONDON
PA CAMPUS, 4 CRINAN ST, LONDON N1 9XW, ENGLAND
EI 2047-0525
J9 PERIOPER MED-LONDON
JI Perioperative Med
PD JAN 13
PY 2022
VL 11
IS 1
AR 3
DI 10.1186/s13741-021-00231-2
PG 11
WC Anesthesiology; Surgery
WE Science Citation Index Expanded (SCI-EXPANDED)
SC Anesthesiology; Surgery
GA YF7VI
UT WOS:000742009900001
PM 35022076
OA Green Published, gold
DA 2024-10-01
ER

PT J
AU Ledowski, T
   Wulf, H
   Ahrens, K
   Weindlmayr-Goettel, M
   Kress, HG
   Geldner, G
   Scholz, J
AF Ledowski, T
   Wulf, H
   Ahrens, K
   Weindlmayr-Goettel, M
   Kress, HG
   Geldner, G
   Scholz, J
TI Neuromuscular block and relative concentrations of mivacurium isomers
   under isoflurane versus propofol anaesthesia
SO EUROPEAN JOURNAL OF ANAESTHESIOLOGY
LA English
DT Article
DE anaesthetics, inhalation; chemistry, organic, isomerism; drug
   interactions; metabolism, pharmacokinetics; neuromuscular
   non-depolarizing agents; mivacurium
ID VOLATILE ANESTHETICS; CONTINUOUS-INFUSION; SKELETAL-MUSCLE;
   D-TUBOCURARINE; HALOTHANE; PANCURONIUM; VECURONIUM; ENFLURANE; INVITRO
AB Background and objective: The augmentation of the effect of neuromuscular blocking drugs with volatile anaesthetics is well documented, but the mechanism remains unclear. The pharmacological interaction and relative plasma concentrations of mivacurium isomers were investigated during either propofol- or isoflurane-maintained anaesthesia.
   Methods: Forty-four patients were randomly assigned to one of two groups: isoflurane or propofol. All patients received an initial dose of mivacurium 0.1 mg kg(-1). After recovery of the first twitch (T1) response measured by acceleromyography to 5%, a T1 depression of 90-99% was maintained by infusion. After a steady state was reached, blood samples were taken after 10 and 30 min for analysis of mivacurium isomers. Recovery times for T1 to 25/50/75/90% (TW25-90), train-of-four ratio 25/70% and recovery index (time TW25-75) were recorded after stop of infusion.
   Results: In the isoflurane group, lower infusion rates were needed (3.0 +/- 1.6 versus 3.6 +/- 1.6 mug kg(-1) min(-1)) and there was a slower recovery (significant for train-of-four ratio 70%: 21.9 versus 17.9 min). The plasma concentrations of mlvacurium and its trans-trans isomer (in percentage of the total) were significantly higher in the isoflurane group (10 min: 52.6 versus 25.8%; 30 min: 49.6 versus 23.2%).
   Conclusions: For mivacurium, the phenomenon of 'potentiation' of the effect of muscle relaxants by volatile anaesthetics could be due to an increase in the plasma concentration of the potent trans-trans isomer.
C1 Univ Hosp Kiel, Dept Anaesthesiol & Intens Care Med, D-24105 Kiel, Germany.
   Hosp Philipps Univ, Dept Anaesthesiol & Intens Care Med, Marburg, Germany.
   Univ Vienna, Allgemeines Krankenhaus Wien, Dept Anaesthesiol & Gen Intens Care Med B, A-1010 Vienna, Austria.
C3 University of Kiel; Schleswig Holstein University Hospital; Philipps
   University Marburg; University of Vienna
RP Ledowski, T (corresponding author), Univ Hosp Kiel, Dept Anaesthesiol & Intens Care Med, Schwanenweg 21, D-24105 Kiel, Germany.
OI Kress, Hans Georg/0000-0001-8150-6019
CR ALI HH, 1988, BRIT J ANAESTH, V61, P541, DOI 10.1093/bja/61.5.541
   DEMEY JC, 1995, ANAESTHESIA, V50, P947, DOI 10.1111/j.1365-2044.1995.tb05925.x
   FRAGEN RJ, 1983, BRIT J ANAESTH, V55, P433, DOI 10.1093/bja/55.5.433
   Goudsouzian N, 1997, CAN J ANAESTH, V44, P955, DOI 10.1007/BF03011967
   HART PS, 1995, ANESTH ANALG, V80, P760, DOI 10.1097/00000539-199504000-00019
   HUGHES R, 1979, BRIT J CLIN PHARMACO, V7, P485, DOI 10.1111/j.1365-2125.1979.tb00990.x
   LIEN CA, 1994, ANESTHESIOLOGY, V80, P1296, DOI 10.1097/00000542-199406000-00017
   MILLER RD, 1976, ANESTHESIOLOGY, V44, P206, DOI 10.1097/00000542-197603000-00007
   MILLER RD, 1972, ANESTHESIOLOGY, V37, P573, DOI 10.1097/00000542-197212000-00001
   Powers D M, 1992, J Clin Anesth, V4, P123, DOI 10.1016/0952-8180(92)90028-Y
   ROSENBERG H, 1979, ANESTHESIOLOGY, V50, P331, DOI 10.1097/00000542-197904000-00009
   SHANKS CA, 1989, ANESTHESIOLOGY, V71, P362, DOI 10.1097/00000542-198909000-00008
   VibyMogensen J, 1996, ACTA ANAESTH SCAND, V40, P59, DOI 10.1111/j.1399-6576.1996.tb04389.x
   WAUD BE, 1979, ANESTHESIOLOGY, V50, P103, DOI 10.1097/00000542-197902000-00006
   WAUD BE, 1975, ANESTHESIOLOGY, V42, P275, DOI 10.1097/00000542-197503000-00007
   WEINDLMAYRGOETT.M, 1996, BR J ANAESTH S2, V76, pA249
   Wulf H, 1998, Anaesthesiol Reanim, V23, P88
   YOUNG AP, 1981, MOL PHARMACOL, V20, P498
NR 18
TC 1
Z9 1
U1 0
U2 1
PU GREENWICH MEDICAL MEDIA LTD
PI LONDON
PA 137 EUSTON RD, 4TH FLOOR, LONDON NW1 2AA, ENGLAND
SN 0265-0215
J9 EUR J ANAESTH
JI Eur. J. Anaesth.
PD OCT
PY 2003
VL 20
IS 10
BP 821
EP 825
DI 10.1097/00003643-200310000-00008
PG 5
WC Anesthesiology
WE Science Citation Index Expanded (SCI-EXPANDED)
SC Anesthesiology
GA 734EU
UT WOS:000186042700008
PM 14580052
OA Bronze
DA 2024-10-01
ER

PT J
AU Dahaba, AA
   Bornemann, H
   Hopfgartner, E
   Ohran, M
   Kocher, K
   Liebmann, M
   Wilfinger, G
   Metzler, H
AF Dahaba, A. A.
   Bornemann, H.
   Hopfgartner, E.
   Ohran, M.
   Kocher, K.
   Liebmann, M.
   Wilfinger, G.
   Metzler, H.
TI Effect of sugammadex or neostigmine neuromuscular block reversal on
   bispectral index monitoring of propofol/remifentanil anaesthesia
SO BRITISH JOURNAL OF ANAESTHESIA
LA English
DT Article
DE anaesthesia; depth; measurement techniques; mechanomyography;
   measurement techniques; neuromuscular block; monitoring; intraoperative;
   monitoring; neuromuscular function; neuromuscular blocking agents; NM
   relaxant; reversal
ID GENERAL-ANESTHESIA; MUSCLE-RELAXATION; MULTICENTER; PROPOFOL; HYPNOSIS;
   SAFETY; DEPTH
AB Sugammadex is a modified -cyclodextrin with a novel mechanism of action for reversing the steroidal neuromuscular blocking agent rocuronium. Bispectral index (BIS) is an EEG-derived measure which can be sensitive to frontal electromyographic (EMG) artifacts. We compared BIS values before and after sugammadex or neostigmine neuromuscular block (NMB) reversal in patients with or without high EMG activity.
   During stable propofol/remifentanil anaesthesia and rocuronium-induced block, 48 patients were randomly allocated to receive sugammadex 4 mg kg(1) or neostigmine 50 g kg(1)/glycopyrrolate 10 g kg(1), 10 min after the end of surgery.
   Five minutes after sugammadex administration, mean BIS 50.1 (10.3) increased (P0.018) to 61.7 (7.9) in 11 patients with high EMG activity. In contrast, BIS 49.3 (4.9) remained at 51.9 (5.4) in 13 patients who had no EMG activity. Fifteen minutes after neostigmine administration, mean BIS 51.9 (8.1) increased (P0.007) to 63.9 (8.1) in 13 patients who had reappearance of muscle activity. However, in 11 patients who had no EMG activity, BIS 52.3 (7.4) remained at 53.3 (6.8). There was no significant difference between the sugammadex and neostigmine groups over time.
   We have shown that reversal of NMB with sugammadex or neostigmine increased BIS values dependent on the presence of EMG activity. Thus, the effect of muscle activity reappearance during rocuronium NMB reversal spuriously increasing the BIS value should be taken into consideration when relying on BIS monitoring for evaluating propofol/remifentanil recovery.
C1 [Dahaba, A. A.; Bornemann, H.; Hopfgartner, E.; Ohran, M.; Kocher, K.; Liebmann, M.; Wilfinger, G.; Metzler, H.] Graz Med Univ, Dept Anaesthesiol & Intens Care Med, A-8036 Graz, Austria.
C3 Medical University of Graz
RP Dahaba, AA (corresponding author), Graz Med Univ, Dept Anaesthesiol & Intens Care Med, Auenbruggerpl 29, A-8036 Graz, Austria.
EM ashraf.dahaba@medunigraz.at
RI Dahaba, Ashraf/AAG-8664-2019; Bornemann-Cimenti, Helmar/C-1252-2009
OI Bornemann-Cimenti, Helmar/0000-0002-1201-3752
CR Bruhn J, 2000, ANESTHESIOLOGY, V92, P1485, DOI 10.1097/00000542-200005000-00042
   Dahaba AA, 2008, GUT, V57, P77, DOI 10.1136/gut.2007.129130
   Dahaba AA, 2011, MINERVA ANESTESIOL, V77, P388
   Dahaba AA, 1997, EUR J ANAESTH, V14, P623, DOI 10.1017/S026502159700104X
   Dahaba AA, 2005, ANESTH ANALG, V101, P765, DOI 10.1213/01.ane.0000167269.62966.af
   Dahaba AA, 2004, ANESTH ANALG, V99, P781, DOI 10.1213/01.ANE.0000132997.19872.BC
   Dahaba AA, 2002, ANESTH ANALG, V94, P591, DOI 10.1097/00000539-200203000-00021
   Dahaba AA, 1999, BRIT J ANAESTH, V82, P780, DOI 10.1093/bja/82.5.780
   Ekman A, 2007, ANESTH ANALG, V105, P688, DOI 10.1213/01.ane.0000278117.31134.34
   Fuchs-Buder T, 2007, ACTA ANAESTH SCAND, V51, P789, DOI 10.1111/j.1399-6576.2007.01352.x
   Godet G, 2004, BRIT J ANAESTH, V92, P329, DOI 10.1093/bja/aeh057
   Greif R, 2002, ANESTH ANALG, V94, P604, DOI 10.1097/00000539-200203000-00023
   Hunter JM, 2006, BRIT J ANAESTH, V97, P123, DOI 10.1093/bja/ael158
   Illman H, 2010, J CLIN MONIT COMPUT, V24, P371, DOI 10.1007/s10877-010-9257-x
   Jensen EW, 2004, ACTA ANAESTH SCAND, V48, P1260, DOI 10.1111/j.1399-6576.2004.00521.x
   LANIER WL, 1994, ANESTHESIOLOGY, V80, P392, DOI 10.1097/00000542-199402000-00019
   Liu N, 2005, ANESTH ANALG, V101, P1713, DOI 10.1213/01.ANE.0000184038.49429.8F
   MARSH B, 1991, BRIT J ANAESTH, V67, P41, DOI 10.1093/bja/67.1.41
   Mathews DM, 2003, ANESTH ANALG, V96, P1062, DOI 10.1213/01.ANE.0000050770.60636.09
   Messner M, 2003, ANESTH ANALG, V97, P488, DOI 10.1213/01.ANE.0000072741.78244.C0
   Moher D, 2001, LANCET, V357, P1191, DOI 10.1016/S0140-6736(00)04337-3
   Plaud B, 2009, ANESTHESIOLOGY, V110, P284, DOI 10.1097/ALN.0b013e318194caaa
   Pühringer FK, 2008, ANESTHESIOLOGY, V109, P188, DOI 10.1097/ALN.0b013e31817f5bc7
   Rampil IJ, 1998, ANESTHESIOLOGY, V89, P980, DOI 10.1097/00000542-199810000-00023
   Sleigh JW, 2001, BRIT J ANAESTH, V86, P50, DOI 10.1093/bja/86.1.50
   Sparr HJ, 2007, ANESTHESIOLOGY, V106, P935, DOI 10.1097/01.anes.0000265152.78943.74
   Vasella FC, 2005, BRIT J ANAESTH, V94, P742, DOI 10.1093/bja/aei120
   Vivien B, 2003, ANESTHESIOLOGY, V99, P9, DOI 10.1097/00000542-200307000-00006
   Yang LPH, 2009, DRUGS, V69, P919, DOI 10.2165/00003495-200969070-00008
NR 29
TC 43
Z9 43
U1 0
U2 7
PU ELSEVIER SCI LTD
PI OXFORD
PA THE BOULEVARD, LANGFORD LANE, KIDLINGTON, OXFORD OX5 1GB, OXON, ENGLAND
SN 0007-0912
EI 1471-6771
J9 BRIT J ANAESTH
JI Br. J. Anaesth.
PD APR
PY 2012
VL 108
IS 4
BP 602
EP 606
DI 10.1093/bja/aer495
PG 5
WC Anesthesiology
WE Science Citation Index Expanded (SCI-EXPANDED)
SC Anesthesiology
GA 915IB
UT WOS:000302016600007
PM 22315331
OA Bronze
DA 2024-10-01
ER

PT J
AU Pühringer, FK
   Gordon, M
   Demeyer, I
   Sparr, HJ
   Ingimarsson, J
   Klarin, B
   van Duijnhoven, W
   Heeringa, M
AF Puehringer, F. K.
   Gordon, M.
   Demeyer, I.
   Sparr, H. J.
   Ingimarsson, J.
   Klarin, B.
   van Duijnhoven, W.
   Heeringa, M.
TI Sugammadex rapidly reverses moderate rocuronium- or vecuronium-induced
   neuromuscular block during sevoflurane anaesthesia: a dose-response
   relationship
SO BRITISH JOURNAL OF ANAESTHESIA
LA English
DT Article
DE reversal; rocuronium; sevoflurane; sugammadex; vecuronium
ID RELAXANT BINDING-AGENT; MAINTENANCE ANESTHESIA; PHASE-II; MULTICENTER;
   ORG-25969; BROMIDE; SAFETY; DRUG; PHARMACOKINETICS; NEOSTIGMINE
AB Sugammadex shows a dose-response relationship for reversal of neuromuscular block (NMB) during propofol anaesthesia. Sevoflurane, unlike propofol, can prolong the effect of neuromuscular blocking agents (NMBAs), increasing recovery time. This open-label, randomized, dose-finding trial explored sugammadex dose-response relationships, safety, and pharmacokinetics when administered for reversal of moderate rocuronium- or vecuronium-induced NMB during sevoflurane maintenance anaesthesia.
   After anaesthesia induction with propofol, adult patients were randomized to receive single-dose rocuronium 0.9 mg kg(-1) or vecuronium 0.1 mg kg(-1), with maintenance doses as needed. Anaesthesia was maintained with sevoflurane. NMB was monitored using acceleromyography. After the last dose of NMBA, at reappearance of T(2), single-dose sugammadex 0.5, 1.0, 2.0, or 4.0 mg kg(-1) or placebo was administered. The primary efficacy variable was time from the start of sugammadex administration to recovery of T(4)/T(1) ratio to 0.9. Safety assessments were performed throughout.
   The per-protocol population comprised 93 patients (rocuronium, n=46; vecuronium, n=47). A statistically significant dose-response relationship was demonstrated for mean recovery times of T(4)/T(1) ratio to 0.9 with increasing sugammadex dose with both NMBAs: rocuronium, 96.3 min (placebo) to 1.5 min (sugammadex 4.0 mg kg(-1)); vecuronium, 79.0 min (placebo) to 3.0 min (sugammadex 4.0 mg kg(-1)). Plasma sugammadex concentrations indicated linear pharmacokinetics, independent of NMBA administered. No study drug-related serious adverse events occurred. Evidence of reoccurrence of block was reported in seven patients [sugammadex 0.5 mg kg(-1) (suboptimal dose), n=6; 2.0 mg kg(-1), n=1].
   During sevoflurane maintenance anaesthesia, sugammadex provides well-tolerated, effective, dose-dependent reversal of moderate rocuronium- and vecuronium-induced NMB.
C1 [Puehringer, F. K.] Klinikum Steinenberg, Klin Anasthesiol & Operat Intens Med, D-72764 Reutlingen, Germany.
   [Gordon, M.] Samodzielny Publiczny Szpital Kliniczny 2, Poznan, Poland.
   [Demeyer, I.] Onze Lieve Vrouw Hosp, Aalst, Belgium.
   [Sparr, H. J.] Gen Hosp, Dept Anesthesia & Intens Care Med, Dornbirn, Austria.
   [Ingimarsson, J.] UMAS, Malmo, Sweden.
   [Klarin, B.] Univ Sjukhuset Lund, Lund, Sweden.
   [van Duijnhoven, W.; Heeringa, M.] MSD, Oss, Netherlands.
C3 Lund University; Skane University Hospital; Lund University; Skane
   University Hospital; Merck & Company
RP Pühringer, FK (corresponding author), Klinikum Steinenberg, Klin Anasthesiol & Operat Intens Med, Steinenbergstr 31, D-72764 Reutlingen, Germany.
EM puehringer_f@kreiskliniken-reutlingen.de
FU MSD, Oss, The Netherlands
FX Financial support was provided by MSD, Oss, The Netherlands.
CR Abrishami A, 2009, COCHRANE DB SYST REV, DOI 10.1002/14651858.CD007362.pub2
   Bom A, 2002, ANGEW CHEM INT EDIT, V41, P266
   de Boer HD, 2007, ANESTHESIOLOGY, V107, P239, DOI 10.1097/01.anes.0000270722.95764.37
   Eleveld DJ, 2007, ANESTH ANALG, V104, P582, DOI 10.1213/01.ane.0000250617.79166.7f
   Epemolu O, 2003, ANESTHESIOLOGY, V99, P632, DOI 10.1097/00000542-200309000-00018
   Epemolu O, 2002, RAPID COMMUN MASS SP, V16, P1946, DOI 10.1002/rcm.812
   Gijsenbergh F, 2005, ANESTHESIOLOGY, V103, P695, DOI 10.1097/00000542-200510000-00007
   Groudine SB, 2007, ANESTH ANALG, V104, P555, DOI 10.1213/01.ane.0000260135.46070.c3
   Khuenl-Brady KS, 2010, ANESTH ANALG, V110, P64, DOI 10.1213/ane.0b013e3181ac53c3
   Lowry DW, 1998, ANESTH ANALG, V87, P936, DOI 10.1097/00000539-199810000-00036
   Pühringer FK, 2008, ANESTHESIOLOGY, V109, P188, DOI 10.1097/ALN.0b013e31817f5bc7
   Rex C, 2009, ANESTHESIOLOGY, V111, P30, DOI 10.1097/ALN.0b013e3181a51cb0
   Sacan O, 2007, ANESTH ANALG, V104, P569, DOI 10.1213/01.ane.0000248224.42707.48
   Shields M, 2006, BRIT J ANAESTH, V96, P36, DOI 10.1093/bja/aei314
   Sorgenfrei IF, 2006, ANESTHESIOLOGY, V104, P667, DOI 10.1097/00000542-200604000-00009
   Sparr HJ, 2007, ANESTHESIOLOGY, V106, P935, DOI 10.1097/01.anes.0000265152.78943.74
   Suy K, 2007, ANESTHESIOLOGY, V106, P283, DOI 10.1097/00000542-200702000-00016
   Vanacker BF, 2007, ANESTH ANALG, V104, P563, DOI 10.1213/01.ane.0000231829.29177.8e
   VibyMogensen J, 1996, ACTA ANAESTH SCAND, V40, P59, DOI 10.1111/j.1399-6576.1996.tb04389.x
   Wulf H, 1998, CAN J ANAESTH, V45, P526, DOI 10.1007/BF03012702
   Xue FS, 1998, ANAESTHESIA, V53, P25, DOI 10.1111/j.1365-2044.1998.00278.x
   Zhang MQ, 2003, DRUG FUTURE, V28, P347, DOI 10.1358/dof.2003.028.04.742715
NR 22
TC 54
Z9 61
U1 0
U2 6
PU OXFORD UNIV PRESS
PI OXFORD
PA GREAT CLARENDON ST, OXFORD OX2 6DP, ENGLAND
SN 0007-0912
J9 BRIT J ANAESTH
JI Br. J. Anaesth.
PD NOV
PY 2010
VL 105
IS 5
BP 610
EP 619
DI 10.1093/bja/aeq226
PG 10
WC Anesthesiology
WE Science Citation Index Expanded (SCI-EXPANDED)
SC Anesthesiology
GA 666MJ
UT WOS:000283119200009
PM 20876699
OA Bronze
DA 2024-10-01
ER

PT J
AU Meakin, GH
AF Meakin, George H.
TI Role of muscle relaxants in pediatric anesthesia
SO CURRENT OPINION IN ANESTHESIOLOGY
LA English
DT Article
DE atracurium; mivacurium; neuromuscular block; rocuronium;
   succinylcholine; sugammadex
ID TRACHEAL INTUBATING CONDITIONS; TIDAL SEVOFLURANE CONCENTRATION; MINIMUM
   ALVEOLAR CONCENTRATION; LARYNGEAL MASK AIRWAY; DOSE-RESPONSE;
   NEUROMUSCULAR BLOCKADE; NITROUS-OXIDE; CHILDREN; ROCURONIUM; PROPOFOL
AB Purpose of review
   Changes in practice and the development of new anesthetic drugs have influenced the use of muscle relaxants in children. This article reviews these developments, and defines the current role and factors affecting the choice of muscle relaxant drugs in pediatric anesthesia.
   Recent findings
   The introduction of the laryngeal mask airway as a means of controlling the pediatric airway has reduced the need for muscle relaxants. In cases requiring tracheal intubation, however, a balanced anesthetic technique incorporating a nondepolarizing relaxant provides the best intubating conditions with the minimal potential for adverse effects. The introduction of newer less-toxic, shorter-acting anesthetic drugs has reduced the requirement for muscle relaxants during surgery. Moderate anesthesia with sevoflurane-remifentanil or propofol-remifentanil can keep patients immobile without producing hypotension and facilitate controlled ventilation once the effects of the intubating dose of a muscle relaxant have worn off.
   Summary
   Recent developments in clinical practice have reduced or obviated the need for muscle relaxants in pediatric anesthesia. Muscle relaxants are still indicated for intubation and procedures requiring profound muscle relaxation, and to minimize the amounts of anesthetic drugs given to infants and sick children. Specific relaxants and doses can be chosen to suit the clinical circumstances.
C1 [Meakin, George H.] Royal Manchester Childrens Hosp, Dept Anaesthesia, Manchester M27 4HA, Lancs, England.
C3 Royal Manchester Children's Hospital
RP Meakin, GH (corresponding author), Royal Manchester Childrens Hosp, Dept Anaesthesia, Paediat Anaesthesia, Manchester M27 4HA, Lancs, England.
EM george.meakin@manchester.ac.uk
CR Annila P, 1999, EUR J ANAESTH, V16, P359, DOI 10.1046/j.1365-2346.1999.00484.x
   BAIRD WLM, 1967, BRIT J ANAESTH, V39, P775, DOI 10.1093/bja/39.10.775
   Batra YK, 2004, PEDIATR ANESTH, V14, P452, DOI 10.1111/j.1460-9592.2004.01208.x
   Blair JN, 2000, ANAESTHESIA, V55, P774, DOI 10.1046/j.1365-2044.2000.01470.x
   BOWMAN WC, 1988, ANESTHESIOLOGY, V69, P57, DOI 10.1097/00000542-198807000-00009
   Burmester M, 2005, INTENS CARE MED, V31, P686, DOI 10.1007/s00134-005-2615-3
   Crawford MW, 2005, ANESTH ANALG, V100, P1599, DOI 10.1213/01.ANE.0000150940.57369.B5
   Cros AM, 2000, ANAESTHESIA, V55, P965, DOI 10.1046/j.1365-2044.2000.01538.x
   Donati F, 2003, CAN J ANAESTH, V50, P99, DOI 10.1007/BF03017838
   Eikermann M, 2001, ACTA ANAESTH SCAND, V45, P1036, DOI 10.1034/j.1399-6576.2001.450819.x
   Foldes FF, 1995, MUSCLE RELAXANTS, P8
   Frediani M, 1993, Minerva Anestesiol, V59, P109
   FuchsBuder T, 1996, BRIT J ANAESTH, V77, P335, DOI 10.1093/bja/77.3.335
   Gijsenbergh F, 2005, ANESTHESIOLOGY, V103, P695, DOI 10.1097/00000542-200510000-00007
   Goudsouzian NG, 2001, PRACTICE ANESTHESIA, P196
   GRAY TC, 1946, P ROY SOC MED, V39, P400, DOI 10.1177/003591574603900716
   Hadimioglu N, 2005, PEDIATR ANESTH, V15, P852, DOI 10.1111/j.1460-9592.2004.01563.x
   Hatcher IS, 1999, PAEDIATR ANAESTH, V9, P311, DOI 10.1046/j.1460-9592.1999.00392.x
   Holzman RS, 1996, ANESTHESIOLOGY, V85, P1260, DOI 10.1097/00000542-199612000-00006
   Hopkinson JM, 1997, ANAESTHESIA, V52, P428, DOI 10.1111/j.1365-2044.1997.121-az0115.x
   Imbeault K, 2006, ANESTH ANALG, V102, P738, DOI 10.1213/01.ane.0000195342.29133.ce
   Inomata S, 1996, CAN J ANAESTH, V43, P806, DOI 10.1007/BF03013033
   INOMATA S, 1994, ANESTHESIOLOGY, V80, P93, DOI 10.1097/00000542-199401000-00016
   JOHANNESSON GP, 1995, ACTA ANAESTH SCAND, V39, P546, DOI 10.1111/j.1399-6576.1995.tb04116.x
   Katoh T, 1999, BRIT J ANAESTH, V82, P561, DOI 10.1093/bja/82.4.561
   Kihara S, 2003, ANESTHESIOLOGY, V99, P1055, DOI 10.1097/00000542-200311000-00008
   Kim JY, 2007, BRIT J ANAESTH, V98, P120, DOI 10.1093/bja/ael285
   Ledowski T, 2006, ANESTH ANALG, V102, P1427, DOI 10.1213/01.ane.0000204317.78586.07
   LERMAN J, 1994, ANESTHESIOLOGY, V80, P814, DOI 10.1097/00000542-199404000-00014
   Martlew RA, 1996, BRIT J ANAESTH, V76, P308, DOI 10.1093/bja/76.2.308
   MASON DG, 1990, ANAESTHESIA, V45, P760, DOI 10.1111/j.1365-2044.1990.tb14449.x
   McCluskey A, 1996, ANAESTHESIA, V51, P438, DOI 10.1111/j.1365-2044.1996.tb07787.x
   MCKEATING K, 1988, ANAESTHESIA, V43, P638, DOI 10.1111/j.1365-2044.1988.tb04146.x
   MEAKIN G, 1988, BRIT J ANAESTH, V60, P171, DOI 10.1093/bja/60.2.171
   Meakin GH, 2007, PEDIATR ANESTH, V17, P113, DOI 10.1111/j.1460-9592.2006.02042.x
   MERETOJA OA, 1989, BRIT J ANAESTH, V62, P184, DOI 10.1093/bja/62.2.184
   Nava-Ocampo AA, 2006, CLIN EXP PHARMACOL P, V33, P125, DOI 10.1111/j.1440-1681.2006.04338.x
   Roberts KD, 2006, PEDIATRICS, V118, P1583, DOI 10.1542/peds.2006-0590
   Robinson AL, 1996, ANAESTHESIA, V51, P874, DOI 10.1111/j.1365-2044.1996.tb12623.x
   Robinson DN, 1998, PAEDIATR ANAESTH, V8, P467
   Rodney GE, 1992, CAN J ANAESTH, V39, pA128
   ROSENBERG H, 1992, ANESTHESIOLOGY, V77, P1054, DOI 10.1097/00000542-199211000-00040
   Shevchenko Y, 1999, ANESTH ANALG, V88, P746, DOI 10.1097/00000539-199904000-00011
   Shields M, 2006, BRIT J ANAESTH, V96, P36, DOI 10.1093/bja/aei314
   STEYN MP, 1994, BRIT J ANAESTH, V72, P403, DOI 10.1093/bja/72.4.403
   Swan HD, 1999, ANESTHESIOLOGY, V91, P667, DOI 10.1097/00000542-199909000-00017
   VED SA, 1989, ANESTH ANALG, V68, P609
   WARNER MA, 1993, ANESTHESIOLOGY, V78, P56, DOI 10.1097/00000542-199301000-00010
   Woelfel SK, 2007, Paediatr Anaesth, V4, P173, DOI [10.1111/j.1460-9592.1994.tb00155.x, DOI 10.1111/J.1460-9592.1994.TB00155.X]
   Woloszczuk-Gebicka B, 2006, PEDIATR ANESTH, V16, P761, DOI 10.1111/j.1460-9592.2005.01840.x
NR 50
TC 21
Z9 22
U1 0
U2 2
PU LIPPINCOTT WILLIAMS & WILKINS
PI PHILADELPHIA
PA TWO COMMERCE SQ, 2001 MARKET ST, PHILADELPHIA, PA 19103 USA
SN 0952-7907
EI 1473-6500
J9 CURR OPIN ANESTHESIO
JI Curr. Opin. Anesthesiol.
PD JUN
PY 2007
VL 20
IS 3
BP 227
EP 231
DI 10.1097/ACO.0b013e328108f430
PG 5
WC Anesthesiology
WE Science Citation Index Expanded (SCI-EXPANDED)
SC Anesthesiology
GA V42SD
UT WOS:000209632600013
PM 17479026
DA 2024-10-01
ER

PT J
AU Meakin, GH
AF Meakin, GH
TI Muscle relaxants in paediatric day case surgery
SO EUROPEAN JOURNAL OF ANAESTHESIOLOGY
LA English
DT Article; Proceedings Paper
CT 7th International Neuromuscular Meeting
CY JUN 21-24, 2001
CL BELFAST, NORTH IRELAND
DE anaesthesia; paediatrics; neuromuscular blocking agents,
   succinylcholine, mivacurium, atracurium, cisatracurium, vecuronium,
   rocuronium, rapacuronium
ID NEUROMUSCULAR BLOCKING-AGENT; NITROUS OXIDE-HALOTHANE; CHLORIDE BW
   B1090U; CLINICAL-PHARMACOLOGY; RAPACURONIUM ORG-9487;
   PEDIATRIC-PATIENTS; DOSE-RESPONSE; CHILDREN; MIVACURIUM; INFANTS
AB It has been estimated that more than 60% of all paediatric surgery is performed on a day case basis. The benefits of this type of surgery in children include reduced costs, avoidance of the stress of hospitalization and less disruption to family life. The growth of day surgery in children has been facilitated by the development of non-depolarizing neuromuscular blocking agents characterized by short and intermediate duration of action and fewer side-effects. The more rapid onset and shorter duration of action of nondepolarizing neuromuscular blocking agents in children should facilitate the use of these agents in place of succinylcholine for day case procedures.
C1 Univ Manchester, Royal Manchester Childrens Hosp, Dept Anaesthesia, Manchester M27 4HA, Lancs, England.
C3 Royal Manchester Children's Hospital; University of Manchester
RP Univ Manchester, Royal Manchester Childrens Hosp, Dept Anaesthesia, Manchester M27 4HA, Lancs, England.
EM george.meakin@man.ac.uk
CR APFELBAUM JL, 1992, J CLIN ANESTH, V4, pS2
   BASTA SJ, 1982, ANESTH ANALG, V61, P723
   BAXTER MRN, 1991, ANESTH ANALG, V72, P504
   Blobner M, 2000, BRIT J ANAESTH, V85, P724, DOI 10.1093/bja/85.5.724
   BOWMAN WC, 1988, ANESTHESIOLOGY, V69, P57, DOI 10.1097/00000542-198807000-00009
   Brandom BW, 2000, CAN J ANAESTH, V47, P143, DOI 10.1007/BF03018850
   BRANDOM BW, 1997, EUR J ANAESTH, V14, P34
   Brennan LJ, 1999, BRIT J ANAESTH, V83, P91, DOI 10.1093/bja/83.1.91
   COOK DR, 1989, ANESTH ANALG, V68, P452
   Eikermann Matthias, 1999, Anesthesiology (Hagerstown), V91, pA1275
   FISHER DM, 1985, CLIN PHARMACOL THER, V37, P402, DOI 10.1038/clpt.1985.62
   Frediani M, 1993, Minerva Anestesiol, V59, P109
   Goudsouzian NG, 2001, ANESTHESIOLOGY, V94, P727, DOI 10.1097/00000542-200105000-00006
   Hatcher IS, 1999, PAEDIATR ANAESTH, V9, P311, DOI 10.1046/j.1460-9592.1999.00392.x
   KALLI I, 1989, ACTA ANAESTH SCAND, V33, P29
   Kaplan RF, 1999, ANESTH ANALG, V89, P1172, DOI 10.1213/00000539-199911000-00016
   Kron SS, 2001, ANESTHESIOLOGY, V94, P923, DOI 10.1097/00000542-200105000-00033
   LIU LMP, 1981, ANESTHESIOLOGY, V55, P599, DOI 10.1097/00000542-198111000-00027
   MADDINENI VR, 1993, ANESTHESIOLOGY, V78, P1181, DOI 10.1097/00000542-199306000-00025
   McCluskey A, 1996, ANAESTHESIA, V51, P438, DOI 10.1111/j.1365-2044.1996.tb07787.x
   MEAKIN G, 1988, BRIT J ANAESTH, V60, P171, DOI 10.1093/bja/60.2.171
   Meakin GH, 2000, ANESTHESIOLOGY, V92, P1002, DOI 10.1097/00000542-200004000-00017
   Meakin GH, 2001, ANESTHESIOLOGY, V94, P926, DOI 10.1097/00000542-200105000-00035
   MERETOJA OA, 1994, BRIT J ANAESTH, V73, P490, DOI 10.1093/bja/73.4.490
   MERETOJA OA, 1993, BRIT J ANAESTH, V71, P232, DOI 10.1093/bja/71.2.232
   MERETOJA OA, 1995, BRIT J ANAESTH, V74, P6, DOI 10.1093/bja/74.1.6
   MERETOJA OA, 1989, BRIT J ANAESTH, V62, P184, DOI 10.1093/bja/62.2.184
   Naguib M, 2001, ANESTHESIOLOGY, V94, P924, DOI 10.1097/00000542-200105000-00034
   Purdy R, 1999, ANESTHESIOLOGY, V91, P51, DOI 10.1097/00000542-199907000-00011
   Robinson AL, 1996, ANAESTHESIA, V51, P874, DOI 10.1111/j.1365-2044.1996.tb12623.x
   ROSENBERG H, 1992, ANESTHESIOLOGY, V77, P1054, DOI 10.1097/00000542-199211000-00040
   Ross AK, 1998, J CLIN ANESTH, V10, P631, DOI 10.1016/S0952-8180(98)00098-1
   SARNER JB, 1989, ANESTH ANALG, V68, P116, DOI 10.1213/00000539-198902000-00009
   Schiere S, 1999, ANESTH ANALG, V88, P640, DOI 10.1097/00000539-199903000-00032
   Taivainen T, 2000, ANAESTHESIA, V55, P1047, DOI 10.1046/j.1365-2044.2000.01623.x
   VANDENBROEK L, 1994, BRIT J ANAESTH, V73, P331, DOI 10.1093/bja/73.3.331
   VED SA, 1989, ANESTH ANALG, V68, P609
   WAITE I, 1998, BRIT J ANAESTH, V80, P139
   WOEFEL SK, 1992, ANESTHESIOLOGY, V76, P939
   WOEFEL SK, 1993, ANESTH ANALG, V77, P713
   Woelfel SK, 2007, Paediatr Anaesth, V4, P173, DOI [10.1111/j.1460-9592.1994.tb00155.x, DOI 10.1111/J.1460-9592.1994.TB00155.X]
NR 41
TC 10
Z9 10
U1 0
U2 0
PU LIPPINCOTT WILLIAMS & WILKINS
PI PHILADELPHIA
PA TWO COMMERCE SQ, 2001 MARKET ST, PHILADELPHIA, PA 19103 USA
SN 0265-0215
EI 1365-2346
J9 EUR J ANAESTH
JI Eur. J. Anaesth.
PY 2001
VL 18
SU 23
BP 47
EP 52
DI 10.1046/j.1365-2346.2001.00002.x
PG 6
WC Anesthesiology
WE Science Citation Index Expanded (SCI-EXPANDED); Conference Proceedings Citation Index - Science (CPCI-S)
SC Anesthesiology
GA 501PH
UT WOS:000172693700010
PM 11766247
DA 2024-10-01
ER

PT J
AU Oh, AY
   Kim, SD
   Kim, CS
AF Oh, AY
   Kim, SD
   Kim, CS
TI Early and late reversal of rocuronium with pyridostigmine during
   sevoflurane anaesthesia in children
SO ANAESTHESIA AND INTENSIVE CARE
LA English
DT Article
DE anaesthetics, inhalation; sevoflurane; cholinesterase inhibitor;
   pyridostigmine; neuromuscular blocking agents; rocuronium
ID INDUCED NEUROMUSCULAR BLOCK; PEDIATRIC-PATIENTS; DOSE-RESPONSE;
   NEOSTIGMINE; EDROPHONIUM; ADULTS; ANTAGONISTS; VECURONIUM; ATRACURIUM;
   PANCURONIUM
AB This study investigated the effect of pyridostigmine administered at different levels of recovery of neuromuscular function after rocuronium during sevoflurane anaesthesia in children.
   Fifty-one patients aged 3 to 10 years, ASA physical status 1 or 2 were randomized to 4 groups: a spontaneous recovery group; or, reversal with pyridostigmine 0.25 mg/kg with glycopyrrolate 0.01 mg/kg at one of three times: 5 minutes after rocuronium administration; at 1% twitch height (T-1) recovery; or at a 25% twitch height (T-25) recovery. Anaesthesia was induced with thiopentone (5-7 mg/kg) and maintained with 2-3% sevoflurane and 50% nitrous oxide. Atropine (0.015 mg/kg) and, after calibrating the TOF-Watch(R), rocuronium (0.6 mg/kg) were then administered.
   Maximal block occurred 1.1+/-0.5 min (mean, SD) after rocuronium administration. In the spontaneous recovery group, the clinical duration (recovery to T-25) was 40.1+/-8.8 min and the recovery index (time between T-25 and T-75) 19.9+/-9.8 min. Recovery to TOF >0.9 from the time of rocuronium administration was reduced by approximately 30% in the pyridostigmine groups compared to the spontaneous recovery group. There was no significant difference among the three pyridostigmine groups.
   When pyridostigmine was given at T-1 or T-25, the time from pyridostigmine administration to TOF >0.9 was shorter than for the group receiving pyridostigmine 5 minutes after rocuronium.
C1 Seoul Natl Univ, Coll Med, Dept Anesthesiol & Pain Med, Seoul 110744, South Korea.
   Seoul Natl Univ, Childrens Hosp, Dept Anesthesiol & Pain Med, Seoul 110744, South Korea.
C3 Seoul National University (SNU); Seoul National University (SNU); Seoul
   National University Hospital
RP Oh, AY (corresponding author), Seoul Natl Univ, Coll Med, Dept Anesthesiol & Pain Med, 28 Yeongun Dong, Seoul 110744, South Korea.
RI Oh, Ah-Young/J-5541-2012; kim, sang-soo/C-6573-2009
CR Abdulatif M, 1996, BRIT J ANAESTH, V77, P710, DOI 10.1093/bja/77.6.710
   BEVAN DR, 1992, ANESTHESIOLOGY, V77, P785, DOI 10.1097/00000542-199210000-00025
   Bevan JC, 1999, ANESTH ANALG, V89, P333, DOI 10.1097/00000539-199908000-00016
   Bevan JC, 1996, ANESTHESIOLOGY, V84, P354, DOI 10.1097/00000542-199602000-00013
   DONATI F, 1987, CAN J ANAESTH, V34, P589, DOI 10.1007/BF03010517
   ENGBOEK J, 1990, ANESTHESIOLOGY, V72, P803, DOI 10.1097/00000542-199005000-00005
   GWINNUTT CL, 1991, BRIT J ANAESTH, V67, P13, DOI 10.1093/bja/67.1.13
   KIRKEGAARDNIELSEN H, 1995, ACTA ANAESTH SCAND, V39, P906, DOI 10.1111/j.1399-6576.1995.tb04196.x
   Kopman AF, 1997, ANESTHESIOLOGY, V86, P765, DOI 10.1097/00000542-199704000-00005
   Lowry DW, 1998, ANESTH ANALG, V87, P936, DOI 10.1097/00000539-199810000-00036
   MAGORIAN TT, 1990, ANESTHESIOLOGY, V73, P410, DOI 10.1097/00000542-199009000-00008
   MEAKIN G, 1983, ANESTHESIOLOGY, V59, P316, DOI 10.1097/00000542-198310000-00008
   MEISTELMAN C, 1988, ANESTHESIOLOGY, V69, P97, DOI 10.1097/00000542-198807000-00015
   MERETOJA OA, 1990, ANAESTH INTENS CARE, V18, P440, DOI 10.1177/0310057X9001800403
   SCHMIDT J, 1997, EUR J ANAESTH S, V14, P32
   Soriano SG, 2000, PAEDIATR ANAESTH, V10, P133, DOI 10.1046/j.1460-9592.2000.00472.x
   Taivainen T, 1996, PAEDIATR ANAESTH, V6, P271, DOI 10.1111/j.1460-9592.1996.tb00449.x
   VibyMogensen J, 1996, ACTA ANAESTH SCAND, V40, P59, DOI 10.1111/j.1399-6576.1996.tb04389.x
   Woloszczuk-Gebicka B, 2001, ACTA ANAESTH SCAND, V45, P73, DOI 10.1034/j.1399-6576.2001.450112.x
   Woolf RL, 1997, ANESTHESIOLOGY, V87, P1368, DOI 10.1097/00000542-199712000-00016
   Zhou TJ, 2001, ACTA ANAESTH SCAND, V45, P246, DOI 10.1034/j.1399-6576.2001.450217.x
NR 21
TC 0
Z9 1
U1 0
U2 1
PU AUSTRALIAN SOC ANAESTHETISTS
PI EDGECLIFF
PA P O BOX 600, EDGECLIFF, NSW 2021, AUSTRALIA
SN 0310-057X
J9 ANAESTH INTENS CARE
JI Anaesth. Intensive Care
PD OCT
PY 2004
VL 32
IS 5
BP 649
EP 652
DI 10.1177/0310057X0403200507
PG 4
WC Anesthesiology; Critical Care Medicine
WE Science Citation Index Expanded (SCI-EXPANDED)
SC Anesthesiology; General & Internal Medicine
GA 865ND
UT WOS:000224708900006
PM 15535487
OA Bronze
DA 2024-10-01
ER

PT J
AU Lu, IC
   Wu, SH
   Chang, PY
   Ho, PY
   Huang, TY
   Lin, YC
   Kamani, D
   Randolph, GW
   Dionigi, G
   Chiang, FY
   Wu, CW
AF Lu, I-Cheng
   Wu, Sheng-Hua
   Chang, Pi-Ying
   Ho, Pi-Yang
   Huang, Tzu-Yen
   Lin, Yi-Chu
   Kamani, Dipti
   Randolph, Gregory W.
   Dionigi, Gianlorenzo
   Chiang, Feng-Yu
   Wu, Che-Wei
TI Precision Neuromuscular Block Management for Neural Monitoring During
   Thyroid Surgery
SO JOURNAL OF INVESTIGATIVE SURGERY
LA English
DT Article
DE Thyroid surgery; intraoperative neural monitoring (IONM); recurrent
   laryngeal nerve (RLN); neuromuscular blocking agent (NMBA); sugammadex;
   anesthesia
ID RECURRENT LARYNGEAL NERVE; SUGAMMADEX; REVERSAL
AB Introduction Titration of neuromuscular block (NMB) plays a key role in intraoperative recurrent laryngeal nerve monitoring during thyroid surgery. The combination of neuromuscular blocking agent and timely partial reversal of NMB was investigated in both animal experiments and clinical neuro-monitored thyroidectomy. Methods In animal experiments, 8 piglets received sugammadex to assess the laryngeal EMG recovery after rocuronium-induced NMB. In clinical monitored thyroidectomy, 40 patients each were allocated to conventional group and sugammadex group. Conventional group received rocuronium 0.3 mg/kg at anesthesia induction, while sugammadex group received partial NMB recovery protocol- 0.6 mg/kg of rocuronium at anesthesia induction and 0.5 mg/kg of sugammadex. Main outcome was assessed by first (V1) and final (V2) EMG signal induced by vagal stimulation. Results In the porcine model, 50% recovery of laryngeal EMG amplitude was achieved at 16.8 +/- 1.9 and 6 +/- 2.7 minutes respectively after 0.5 and 1 mg/kg of sugammadex (p < 0.01). In monitored thyroidectomy, EMG amplitudes at V1 in group S and group C were 1214 +/- 623 and 915 +/- 476 mu V, respectively (p = 0.02). Positive and adequately high EMG amplitudes were observed at the early surgical stage for all patients. Sugammadex groups were superior to conventional group in EMG tube placement (p < 0.001). Conclusion Both porcine model and clinical application showed that precise NMB management by low-dose sugammadex was effective for intraoperative neural monitoring (IONM). The regimen ensured optimal conditions for tracheal intubation and timely neuromuscular function restoration for high-quality EMG signal.
C1 [Lu, I-Cheng; Wu, Sheng-Hua; Chang, Pi-Ying; Ho, Pi-Yang] Kaohsiung Med Univ, Kaohsiung Municipal Siaogang Hosp, Dept Anesthesiol, Kaohsiung, Taiwan.
   [Lu, I-Cheng; Wu, Sheng-Hua; Wu, Che-Wei] Kaohsiung Med Univ, Coll Med, Fac Med, Kaohsiung, Taiwan.
   [Huang, Tzu-Yen; Lin, Yi-Chu; Wu, Che-Wei] Kaohsiung Municipal Siaogang Hosp, Dept Otorhinolaryngol Head & Neck Surg, Kaohsiung, Taiwan.
   [Huang, Tzu-Yen; Lin, Yi-Chu; Wu, Che-Wei] Kaohsiung Med Univ, Kaohsiung Med Univ Hosp, Kaohsiung, Taiwan.
   [Kamani, Dipti; Randolph, Gregory W.] Massachusetts Eye & Ear Infirm, Dept Otolaryngol, Div Thyroid & Parathyroid Endocrine Surg, Boston, MA 02114 USA.
   [Randolph, Gregory W.] Harvard Med Sch, Massachusetts Gen Hosp, Dept Surg, Div Surg Oncol Endocrine Surg Serv, Boston, MA 02115 USA.
   [Dionigi, Gianlorenzo] Univ Messina, Univ Hosp G Martino, Dept Human Pathol Adulthood & Child Hood G Barres, Div Endocrine Surg, Messina, Sicily, Italy.
   [Chiang, Feng-Yu] I Shou Univ, E Da Hosp, Dept Otolaryngol, Kaohsiung, Taiwan.
C3 Kaohsiung Medical University; Kaohsiung Municipal Siao-Gang Hospital;
   Kaohsiung Medical University; Kaohsiung Medical University; Kaohsiung
   Municipal Siao-Gang Hospital; Kaohsiung Medical University; Kaohsiung
   Medical University Hospital; Harvard University; Massachusetts Eye & Ear
   Infirmary; Harvard University; Massachusetts General Hospital; Harvard
   Medical School; AOU Policlinico Gaetano Martino; University of Messina;
   I Shou University; E-Da Hospital
RP Wu, CW (corresponding author), Kaohsiung Med Univ, Coll Med, 100 TzYou First Rd, Kaohsiung 807, Taiwan.
EM cwwu@kmu.edu.tw
RI Chiang, Feng-Yu/D-5179-2009; Huang, Tzu-Yen/AAZ-1374-2020; Lu, I
   Cheng/AEF-1471-2022; Wu, Che-Wei/J-2015-2019
OI Huang, Tzu-Yen/0000-0002-5044-0325; Lin, Yi-Chu/0000-0002-9626-534X; Lu,
   I Cheng/0000-0001-6643-1071; Wu, Che-Wei/0000-0003-1052-5348
FU Kaohsiung Municipal Hsiao-Kang Hospital [Kmhk-108-027, H-108-005,
   Kmhk-DK109004]; Ministry of Science and Technology, Taiwan [MOST
   107-2314-B-037-113, MOST 108-2628-B-037-006, MOST 109-2628-B-037-014,
   MOST 109-2314-B-037-059]; Kaohsiung Medical University Hospital
   [KMUH107-7R89]
FX This study was supported by grants from the Kaohsiung Municipal
   Hsiao-Kang Hospital (Kmhk-108-027, H-108-005, Kmhk-DK109004), the
   Ministry of Science and Technology, Taiwan (MOST 107-2314-B-037-113,
   MOST 108-2628-B-037-006, MOST 109-2628-B-037-014,MOST
   109-2314-B-037-059) and the Kaohsiung Medical University Hospital
   (KMUH107-7R89).
CR Barczynski M, 2021, J INVEST SURG, V34, P1044, DOI 10.1080/08941939.2020.1740361
   Barczynski M, 2013, LARYNGOSCOPE, V123, pS1, DOI 10.1002/lary.24301
   Brunaud L, 2017, LARYNGOSCOPE, V127, pE50, DOI 10.1002/lary.25990
   Carron M, 2016, J CLIN ANESTH, V35, P1, DOI 10.1016/j.jclinane.2016.06.018
   Chang PY, 2014, KAOHSIUNG J MED SCI, V30, P499, DOI 10.1016/j.kjms.2014.05.009
   Chiang FY, 2008, SURGERY, V143, P743, DOI 10.1016/j.surg.2008.02.006
   Chiang FY, 2010, WORLD J SURG, V34, P223, DOI 10.1007/s00268-009-0316-8
   de Vendin OE, 2017, WORLD J SURG, V41, P2298, DOI 10.1007/s00268-017-4004-9
   Dionigi G, 2016, WORLD J SURG, V40, P1373, DOI 10.1007/s00268-016-3415-3
   Gurleyik E, 2018, J INVEST SURG, V31, P509, DOI 10.1080/08941939.2017.1362489
   Han YD, 2015, CELL BIOCHEM BIOPHYS, V71, P143, DOI 10.1007/s12013-014-0176-1
   Ji YB, 2020, ORAL ONCOL, V103, DOI 10.1016/j.oraloncology.2020.104617
   Lu IC, 2008, WORLD J SURG, V32, P1935, DOI 10.1007/s00268-008-9549-1
   Lu IC, 2018, LARYNGOSCOPE, V128, P2206, DOI 10.1002/lary.27086
   Lu IC, 2017, GLAND SURG, V6, P469, DOI 10.21037/gs.2017.05.02
   Lu IC, 2017, KAOHSIUNG J MED SCI, V33, P400, DOI 10.1016/j.kjms.2017.06.002
   Lu IC, 2017, LARYNGOSCOPE, V127, pE51, DOI 10.1002/lary.26036
   Lu IC, 2016, LARYNGOSCOPE, V126, P1014, DOI 10.1002/lary.25577
   Lu IC, 2011, SURGERY, V149, P543, DOI 10.1016/j.surg.2010.11.006
   Marusch F, 2005, BRIT J ANAESTH, V94, P596, DOI 10.1093/bja/aei110
   Pühringer FK, 2010, BRIT J ANAESTH, V105, P610, DOI 10.1093/bja/aeq226
   Randolph GW, 2011, LARYNGOSCOPE, V121, pS1, DOI 10.1002/lary.21119
   Schneider R, 2018, LARYNGOSCOPE, V128, pS1, DOI 10.1002/lary.27359
   Stefanov C S, 2001, Folia Med (Plovdiv), V43, P14
   Suy K, 2007, ANESTHESIOLOGY, V106, P283, DOI 10.1097/00000542-200702000-00016
   Wu C., 2019, INT J HEAD NECK SCI, V1, P19, DOI [10.6696/IJHNS.2017.0101.04, DOI 10.6696/IJHNS.2017.0101.04]
   Wu CW, 2021, J INVEST SURG, V34, P1135, DOI 10.1080/08941939.2020.1751348
   Wu CW, 2019, JOVE-J VIS EXP, DOI 10.3791/57919
   Wu CW, 2018, LARYNGOSCOPE, V128, pS18, DOI 10.1002/lary.27360
   Wu CW, 2017, LARYNGOSCOPE, V127, P998, DOI 10.1002/lary.26141
   Wu CW, 2016, GLAND SURG, V5, P473, DOI 10.21037/gs.2016.09.06
   Wu CW, 2010, HEAD NECK-J SCI SPEC, V32, P1295, DOI 10.1002/hed.21324
   Wu CW., 2018, INT J HEAD NECK SCI, V2, P147, DOI [DOI 10.6696/IJHNS.201812_2(4).0002, 10.6696/IJHNS.201812_2(4).0002]
   Yang LPH, 2009, DRUGS, V69, P919, DOI 10.2165/00003495-200969070-00008
   Zhang DQ, 2021, J INVEST SURG, V34, P1033, DOI 10.1080/08941939.2020.1734693
NR 35
TC 12
Z9 12
U1 0
U2 11
PU TAYLOR & FRANCIS INC
PI PHILADELPHIA
PA 530 WALNUT STREET, STE 850, PHILADELPHIA, PA 19106 USA
SN 0894-1939
EI 1521-0553
J9 J INVEST SURG
JI J. Invest. Surg.
PD NOV 26
PY 2021
VL 34
IS 12
BP 1389
EP 1396
DI 10.1080/08941939.2020.1805055
EA AUG 2020
PG 8
WC Surgery
WE Science Citation Index Expanded (SCI-EXPANDED)
SC Surgery
GA XD0OP
UT WOS:000559576500001
PM 32791867
OA Green Submitted
DA 2024-10-01
ER

PT J
AU Schlaich, N
   Mertzlufft, F
   Soltész, S
   Fuchs-Buder, T
AF Schlaich, N
   Mertzlufft, F
   Soltész, S
   Fuchs-Buder, T
TI Remifentanil and propofol without muscle relaxants or with different
   doses of rocuronium for tracheal intubation in outpatient anaesthesia
SO ACTA ANAESTHESIOLOGICA SCANDINAVICA
LA English
DT Article
DE pharmacology, propofol, remifentanil; neuromuscular block, rocuronium;
   intubation tracheal; pharmacodynamics; antagonists neuromuscular block,
   neostigmine; monitoring, electromyography
ID RAPID-SEQUENCE INDUCTION; NEUROMUSCULAR BLOCK; HEMODYNAMIC-RESPONSE;
   TIME-COURSE; ANESTHESIA; SUCCINYLCHOLINE; SURGERY; ALFENTANIL; ORG-9426
AB Background: The use of muscle relaxants in outpatient anaesthesia is controversial; some authors recommend an induction regimen including propofol and opioids without muscle relaxants. This study evaluated the requirements for rocuronium after remifentanil/propofol.
   Methods: We examined in four groups of ASA I-II patients (n=30 for each) the intubating conditions three minutes after induction of anaesthesia with remifentanil 0.5 mu g kg(-1) min(-1), propofol 2 mg kg(-1) without muscle relaxants or with different doses of rocuronium (0.6 mg kg(-1), 0.45 mg kg(-1), 0.3 mg kg(-1)) applying the criteria proposed by the Copenhagen Consensus Conference. In the second part of the study the time course of neuromuscular block was determined by electromyography using train-of-four (TOF) stimulation. To this end, another 60 ASA I-patients were randomly assigned to receive remifentanil 0.5 mu g kg(-1) min(-1), propofol 2 mg kg(-1) and either rocuronium 0.6 mg kg(-1) 0.45 mg kg(-1), 0.3 mg kg(-1), or 0.3 mg kg(-1) followed by neostigmine 40 mu g kg(-1) and atropine 20 mu g kg(-1) at a TI recovery of 10% (n=15 for each).
   Results: Intubating conditions were good or excellent in 30 patients after rocuronium 0.6 mg kg(-1) and in 18 patients when rocuronium was omitted (P<0.01). After 0.45 mg kg(-1) and 0.3 mg kg(-1) rocuronium the numbers were 29 and 30 patients, respectively. Reducing rocuronium from 0.6 mg kg(-1) to 0.45 mg kg(-1) or 0.3 mg kg(-1) increased the onset time from 136 (35) s to 199 (34) s and 249 (52) s (mean (SD)), (P<0.01); the clinical duration decreased from 38 (10) min to 24 (8) min and 16 (5) min, respectively (P<0.01); and the duration to a TOF-ratio of 0.8 decreased from 60 (11) min to 45 (9) min and 34 (7) min (P<0.01). After rocuronium 0.3 mg kg(-1) this time interval further decreased to 22 (3) min when neostigmine was given at a T1 of 10% (P<0.01 compared with spontaneous recovery after rocuronium 0.3 mg kg(-1)).
   Conclusion: After remifentanil/propofol intubation conditions were poor in 40% of patients without muscle relaxants; adding reduced doses of rocuronium to this regimen improved the intubation conditions significantly. In addition, reducing the initial dose of rocuronium markedly shortened its time course of action.
   (C) Acta Anaesthesiologica Scandinavica 44 (2000).
C1 Univ Saarlandes, Dept Anaesthesia & Crit Care, D-66421 Homburg, Germany.
C3 Saarland University
RP Fuchs-Buder, T (corresponding author), Univ Saarlandes, Dept Anaesthesia & Crit Care, D-66421 Homburg, Germany.
CR Andrews JI, 1999, ACTA ANAESTH SCAND, V43, P4, DOI 10.1034/j.1399-6576.1999.430102.x
   Barclay K, 1997, BRIT J ANAESTH, V78, P92, DOI 10.1093/bja/78.1.92
   Egan TD, 1996, ANESTHESIOLOGY, V84, P821, DOI 10.1097/00000542-199604000-00009
   Fisher MM, 1999, BRIT J ANAESTH, V82, P770, DOI 10.1093/bja/82.5.770
   FuchsBuder T, 1996, BRIT J ANAESTH, V77, P335, DOI 10.1093/bja/77.3.335
   Grant S, 1998, BRIT J ANAESTH, V81, P540, DOI 10.1093/bja/81.4.540
   Hassard TH, 1991, UNDERSTANDING BIOSTA, P167
   HUIZINGA ACT, 1992, ACTA ANAESTH SCAND, V36, P463, DOI 10.1111/j.1399-6576.1992.tb03498.x
   MAJOR E, 1981, BRIT J ANAESTH, V53, P267, DOI 10.1093/bja/53.3.267
   O'Hare R, 1999, BRIT J ANAESTH, V82, P283, DOI 10.1093/bja/82.2.283
   POLLARD BJ, 1995, EUR J ANAESTH, V12, P81
   PUHRINGER FK, 1992, ANESTH ANALG, V75, P37
   RABEY PG, 1992, BRIT J ANAESTH, V69, P40
   Song DJ, 1999, ANESTH ANALG, V88, P734, DOI 10.1097/00000539-199904000-00007
   Sparr HJ, 1999, BRIT J ANAESTH, V82, P537, DOI 10.1093/bja/82.4.537
   SPARR HJ, 1996, ACTA ANAESTHESIOLOGI, V40, P424
   Stevens JB, 1998, ANESTH ANALG, V86, P45, DOI 10.1097/00000539-199801000-00009
   Thompson JP, 1998, BRIT J ANAESTH, V80, P467, DOI 10.1093/bja/80.4.467
   Tramèr MR, 1999, BRIT J ANAESTH, V82, P379, DOI 10.1093/bja/82.3.379
   VibyMogensen J, 1996, ACTA ANAESTH SCAND, V40, P59, DOI 10.1111/j.1399-6576.1996.tb04389.x
NR 20
TC 69
Z9 76
U1 0
U2 1
PU MUNKSGAARD INT PUBL LTD
PI COPENHAGEN
PA 35 NORRE SOGADE, PO BOX 2148, DK-1016 COPENHAGEN, DENMARK
SN 0001-5172
J9 ACTA ANAESTH SCAND
JI Acta Anaesthesiol. Scand.
PD JUL
PY 2000
VL 44
IS 6
BP 720
EP 726
DI 10.1034/j.1399-6576.2000.440610.x
PG 7
WC Anesthesiology
WE Science Citation Index Expanded (SCI-EXPANDED)
SC Anesthesiology
GA 331PT
UT WOS:000088028000010
PM 10903016
DA 2024-10-01
ER

PT J
AU Li, SS
   Hu, X
   Tan, F
   Li, WX
AF Li, Shuangshuang
   Hu, Xiao
   Tan, Fang
   Li, Wenxian
TI Effects of Cisatracurium, Rocuronium, and Mivacurium on Intraocular
   Pressure During Induction of General Anesthesia in Ophthalmic Surgery
SO DRUG DESIGN DEVELOPMENT AND THERAPY
LA English
DT Article
DE intraocular pressure; cisatracurium; rocuronium; mivacurium; general
   anesthesia; ophthalmic surgery
ID LARYNGEAL MASK AIRWAY; RAPID-SEQUENCE INDUCTION; OCULAR PULSE AMPLITUDE;
   MUSCLE-RELAXANTS; ATRACURIUM; INSERTION; SUCCINYLCHOLINE; SEVOFLURANE;
   INTUBATION; PROPOFOL
AB Objective: Maintaining intraocular pressure (IOP) is important in preventing ocular complications in patients undergoing ophthalmic surgery for general anesthesia. The effects of non-depolarizing neuromuscular blockers on IOP remain unclear. The present study compared the effects of cisatracurium, rocuronium, and mivacurium on IOP during induction of general anesthesia in vitreous retinal surgery.
   Materials and Methods: In this prospective randomized double-blinded study, 133 patients undergoing vitreous retinal surgery were randomized into one of the three groups: Group cisatracurium (n=45), Group rocuronium (n=44), or Group mivacurium (n=44). Each drug (cisatracurium 0.1 mg kg 1 in Group cisatracurium, rocuronium 0.6 mg kg 1 in Group rocuronium, and mivacurium 0.2 mg kg 1 in Group mivacurium) was administered during induction of anesthesia. IOP and hemodynamic parameters were measured at 1 min before anesthesia induction (T0). Bispectral index (BIS) was maintained between 45 and 55 after propofol administration (T1). Train-of-four stimulation (TOF) was below 0 after muscle relaxant administration (T2) and after laryngeal mask implantation (T3).
   Results: Both ipsi-operative and control-operative IOP at T1, T2, and T3 significantly decreased from the baseline values (T0) in all three groups (P<0.05). The IOP changes between T1 and T2 among three groups were similar (P>0.05). The values of systolic blood pressure (SBP) and diastolic blood pressure (DBP) at T1 and T2 significantly decreased in all three groups compared to T0 (P<0.05).
   Conclusion: Bilateral IOP significantly decreased from the baseline values in all three groups during the induction phase. Cisatracurium, rocuronium, and mivacurium did not induce significant changes in bilateral IOP.
C1 [Li, Shuangshuang; Hu, Xiao; Tan, Fang; Li, Wenxian] Fudan Univ, Dept Anesthesiol, Eye & ENT Hosp, 83 Fenyang Rd, Shanghai 200031, Peoples R China.
C3 Fudan University
RP Tan, F; Li, WX (corresponding author), Fudan Univ, Dept Anesthesiol, Eye & ENT Hosp, 83 Fenyang Rd, Shanghai 200031, Peoples R China.
EM tanfang@eentanesthesia.com; liwenxian@eentanesthesia.com
RI Li, Wenxian/JNT-2127-2023
FU Shanghai Committee of Science and Technology, China [16DZ1911108]
FX Assistance with the study: none. Financial support and sponsorship:
   Shanghai Committee of Science and Technology, China (Grant
   No.16DZ1911108). Presentation: none.
CR Agbamu Po, 2013, J West Afr Coll Surg, V3, P53
   Bhardwaj N, 2011, PEDIATR ANESTH, V21, P1036, DOI 10.1111/j.1460-9592.2011.03674.x
   Chidambaran V, 2015, CNS DRUGS, V29, P543, DOI 10.1007/s40263-015-0259-6
   Chiu CL, 1999, BRIT J ANAESTH, V82, P757, DOI 10.1093/bja/82.5.757
   Duman A, 2001, PAEDIATR ANAESTH, V11, P421, DOI 10.1046/j.1460-9592.2001.00692.x
   Feldman MA, 2009, MILLERS ANESTHESIA, P2378
   Gokcen Basaranoglu, 2011, Middle East Journal of Anesthesiology, V21, P35
   Hanna SF, 2010, J CLIN ANESTH, V22, P437, DOI 10.1016/j.jclinane.2009.12.004
   Ismail SA, 2011, EUR J ANAESTH, V28, P443, DOI 10.1097/EJA.0b013e328345a413
   Jabalameli Mitra, 2011, J Res Med Sci, V16 Suppl 1, pS395
   McGoldrick K E, 1989, J Clin Anesth, V1, P297, DOI 10.1016/0952-8180(89)90031-7
   McMurphy RM, 2004, AM J VET RES, V65, P179, DOI 10.2460/ajvr.2004.65.179
   Mowafi HA, 2008, BRIT J ANAESTH, V100, P485, DOI 10.1093/bja/aen020
   Oehmke MJ, 2000, ANASTH INTENSIVMED, V41, P503
   Park JT, 2013, KOREAN J ANESTHESIOL, V64, P117, DOI 10.4097/kjae.2013.64.2.117
   Rajan Sunil, 2015, Anesth Essays Res, V9, P219, DOI 10.4103/0259-1162.156312
   Sator-Katzenschlager SM, 2002, EUR J ANAESTH, V19, P823, DOI 10.1017/S0265021502001333
   Vinik HR, 1999, J CLIN ANESTH, V11, P95, DOI 10.1016/S0952-8180(99)00013-6
   Yamada MH, 2016, J CLIN MONIT COMPUT, V30, P869, DOI 10.1007/s10877-015-9787-3
   Zuche H, 2015, KLIN MONATSBL AUGENH, V232, P1397, DOI 10.1055/s-0035-1545974
   Zuche H, 2015, OPHTHALMOLOGE, V112, P764, DOI 10.1007/s00347-014-3180-3
NR 21
TC 3
Z9 8
U1 0
U2 2
PU DOVE MEDICAL PRESS LTD
PI ALBANY
PA PO BOX 300-008, ALBANY, AUCKLAND 0752, NEW ZEALAND
SN 1177-8881
J9 DRUG DES DEV THER
JI Drug Des. Dev. Ther.
PY 2020
VL 14
BP 1203
EP 1208
DI 10.2147/DDDT.S224544
PG 6
WC Chemistry, Medicinal; Pharmacology & Pharmacy
WE Science Citation Index Expanded (SCI-EXPANDED)
SC Pharmacology & Pharmacy
GA KW3ET
UT WOS:000521050800001
PM 32273682
OA Green Published, gold
DA 2024-10-01
ER

PT J
AU Adamus, M
   Gabrhelik, T
   Marek, O
AF Adamus, M.
   Gabrhelik, T.
   Marek, O.
TI Influence of gender on the course of neuromuscular block following a
   single bolus dose of cisatracurium or rocuronium
SO EUROPEAN JOURNAL OF ANAESTHESIOLOGY
LA English
DT Article
DE anaesthesia general; total intravenous anaesthesia; target-controlled
   infusion; neuromuscular blockade; monitoring; electromyography;
   neuromuscular blocking agent; cisatracurium; rocuronium; onset;
   recovery; gender and sex issue
ID POSTOPERATIVE RESIDUAL CURARIZATION; RESEARCH PRACTICE GCRP;
   TIME-COURSE; FEMALE-PATIENTS; ADULT PATIENTS; VECURONIUM;
   PHARMACOKINETICS; ATRACURIUM; ANESTHESIA; INTUBATION
AB Background and objective: There is increasing evidence of gender differences in the pharmacokinetics and pharmacodynamics of aminosteroid neuromuscular blocking agents. Compared to males, females are more susceptible, requiring approximately 30% less rocuronium to achieve the same degree of neuromuscular block. However, little information is available whether this difference is applicable to modern benzylisoquinolines (cisatracurium). Methods: In all, 848 patients (423 males, 425 females) undergoing general surgery under total intravenous anaesthesia with muscle relaxation, tracheal intubation and mechanical ventilation were studied. Patients were randomized to receive a single bolus dose of cisatracurium (0.1 mg kg(-1), 221 males and 199 females) or rocuronium (0.6 mg kg(-1), 202 males and 226 females). The onset time for 95% depression of T(1), clinical duration until 25% recovery and recovery index (T(1) from 25% to 75%) were determined with an NMT electromyographic module of the Datex-Ohmeda S/5 Anaesthesia Monitor. The data for male and female groups were compared with appropriate statistical tests (unpaired t-test, Mann-Whitney rank sum test and Fisher's exact test). Results: In both groups (cisatracurium and rocuronium), males were significantly taller (P < 0.001) and heavier (P < 0.001) than females, but the body mass index was comparable. For rocuronium, the onset time was shorter 91.7 +/- 14.3 s vs. 108.0 +/- 14.6 s (P < 0.001) and the clinical duration was increased in females 43.3 +/- 7.8 min vs. 31.3 +/- 5.5 min (P < 0.001). In the cisatracurium group, both onset times (248.9 +/- 60.7s for males vs. 253.4 +/- 70.9s for females) and clinical duration (42.6 +/- 6.9 min for males vs. 43.1 +/- 6.9 min for females) were similar. The recovery index was identical for males and females in both groups. Conclusions: Females were more sensitive than males to a single bolus dose of rocuronium. Under the study conditions described, the onset time was shorter and the clinical duration was increased in female patients. This suggests that the routine dose of rocuronium should be reduced in females compared to males. On the contrary, we could demonstrate no gender differences in the onset time or clinical duration of cisatracurium.
C1 [Adamus, M.; Gabrhelik, T.; Marek, O.] Palacky Univ, Univ Hosp, Dept Anaesthesiol & Intens Care Med, Olomouc 77200, Czech Republic.
   [Adamus, M.; Gabrhelik, T.; Marek, O.] Palacky Univ, Fac Med, Olomouc 77200, Czech Republic.
C3 Palacky University Olomouc; University Hospital Olomouc; Palacky
   University Olomouc
RP Adamus, M (corresponding author), Palacky Univ, Univ Hosp, Dept Anaesthesiol & Intens Care Med, Olomouc 77200, Czech Republic.
EM milan.adamus@seznam.cz
RI Adamus, Milan/A-5451-2008
CR Adamus M, 2006, CESK SLOV NEUROL N, V69, P447
   Adamus Milan, 2006, Biomedical Papers (Olomouc), V150, P333
   Alkhazrajy W, 2004, ANAESTH INTENS CARE, V32, P256, DOI 10.1177/0310057X0403200216
   Baillard C, 2000, BRIT J ANAESTH, V84, P394, DOI 10.1093/oxfordjournals.bja.a013445
   Beaussier M, 2005, ANN FR ANESTH, V24, P1266, DOI 10.1016/j.annfar.2005.06.006
   Berg H, 1997, ACTA ANAESTH SCAND, V41, P1095, DOI 10.1111/j.1399-6576.1997.tb04851.x
   Cammu G, 2002, EUR J ANAESTH, V19, P129, DOI 10.1017/S0265021502000236
   GEPTS E, 1995, ANESTHESIOLOGY, V83, P1194, DOI 10.1097/00000542-199512000-00010
   Hans P, 2004, Acta Anaesthesiol Belg, V55, P129
   HOUGHTON IT, 1992, ANAESTHESIA, V47, P741, DOI 10.1111/j.1365-2044.1992.tb03250.x
   MALLAMPATI SR, 1985, CAN ANAESTH SOC J, V32, P429, DOI 10.1007/BF03011357
   Melloni C, 2006, MINERVA ANESTESIOL, V72, P299
   Mencke T, 2005, ANAESTHESIST, V54, P884, DOI 10.1007/s00101-005-0890-6
   Mencke T, 2004, ACTA ANAESTH SCAND, V48, P1245, DOI 10.1111/j.1399-6576.2004.00506.x
   Mencke T, 2001, ACTA ANAESTH SCAND, V45, P1002, DOI 10.1034/j.1399-6576.2001.450813.x
   Mencke T, 2000, ANAESTHESIST, V49, P609, DOI 10.1007/s001010070077
   PARKER CJR, 1992, BRIT J ANAESTH, V69, P439, DOI 10.1093/bja/69.5.439
   Pleym H, 2003, ACTA ANAESTH SCAND, V47, P241, DOI 10.1034/j.1399-6576.2003.00036.x
   Schmit VD, 1997, PHARM RES-DORDR, V14, P91, DOI 10.1023/A:1012015719694
   Schnider TW, 1998, ANESTHESIOLOGY, V88, P1170, DOI 10.1097/00000542-199805000-00006
   SEMPLE P, 1994, BRIT J ANAESTH, V72, P190, DOI 10.1093/bja/72.2.190
   SERVIN F, 2003, PROPOFOL SUFENTANIL
   Viby-Mogensen J, 2000, ACTA ANAESTH SCAND, V44, P1169, DOI 10.1034/j.1399-6576.2000.441002.x
   Viby-Mogensen J, 2000, BRIT J ANAESTH, V84, P301, DOI 10.1093/oxfordjournals.bja.a013428
   VibyMogensen J, 1996, ACTA ANAESTH SCAND, V40, P59, DOI 10.1111/j.1399-6576.1996.tb04389.x
   Xue FS, 1998, BRIT J ANAESTH, V80, P720, DOI 10.1093/bja/80.6.720
   Xue FS, 1998, ANESTH ANALG, V86, P1322, DOI 10.1097/00000539-199806000-00036
   Xue FS, 1997, ANESTH ANALG, V85, P667, DOI 10.1097/00000539-199709000-00033
   Xue FS, 1999, J CLIN ANESTH, V11, P397, DOI 10.1016/S0952-8180(99)00075-6
   REFERENCES FORMULAS
NR 30
TC 39
Z9 59
U1 1
U2 9
PU LIPPINCOTT WILLIAMS & WILKINS
PI PHILADELPHIA
PA 530 WALNUT ST, PHILADELPHIA, PA 19106-3621 USA
SN 0265-0215
J9 EUR J ANAESTH
JI Eur. J. Anaesth.
PD JUL
PY 2008
VL 25
IS 7
BP 589
EP 595
DI 10.1017/S026502150800402X
PG 7
WC Anesthesiology
WE Science Citation Index Expanded (SCI-EXPANDED)
SC Anesthesiology
GA 320FX
UT WOS:000257220200011
PM 18405411
OA Bronze
DA 2024-10-01
ER

PT J
AU Gaszynski, T
   Szewczyk, T
   Gaszynski, W
AF Gaszynski, T.
   Szewczyk, T.
   Gaszynski, W.
TI Randomized comparison of sugammadex and neostigmine for reversal of
   rocuronium-induced muscle relaxation in morbidly obese undergoing
   general anaesthesia
SO BRITISH JOURNAL OF ANAESTHESIA
LA English
DT Article
DE morbid obesity; neostigmine; neuromuscular block; sugammadex
ID RESIDUAL NEUROMUSCULAR BLOCK; VECURONIUM
AB Background. Complete and fast recovery of neuromuscular function is very important in morbidly obese patients because of the possible influence of postoperative residual curarization (PORC) on respiratory function in the postoperative period. Recent reports underline incidences of the residual influence of neuromuscular blocking agents.
   Methods. Seventy morbidly obese (BMI >40 kg m(-2)) patients requiring general anaesthesia and receiving rocuronium for muscle relaxation were randomly assigned into two groups: at the end of the anaesthetic procedure, one group received sugammadex 2 mg kg(-1) of corrected body weight (Group SUG) and the other group received neostigmine 0.05 mg kg(-1) of CBW (Group NEO). At the end of surgery and when response reached a train-of-four (TOF) score of 2, patients received the study drugs. The neuromuscular function was recorded and time to achieve 90% of TOF (safe extubation) was measured. Patients were examined directly after arrival to the post-anaesthesia care unit (PACU) by a blinded investigator for the presence of PORC.
   Results. Thirty-five patients received sugammadex and 35 neostigmine. Mean dose of rocuronium was 87.9 vs 85.6 mg (P>0.05), mean time to 90% of TOF was 2.7 vs 9.6 min (P<0.05), and TOF at the PACU was 109.8% vs 85.5% (P<0.05) in Groups SUG and NEO, respectively.
   Conclusions. Administration of sugammadex provides fast recovery of neuromuscular function and prevents PORC in the morbidly obese, however neostigmine does not.
C1 [Gaszynski, T.; Gaszynski, W.] Med Univ Lodz, Barlicki Univ Hosp, Dept Anaesthesiol & Intens Therapy, Lodz, Poland.
   [Szewczyk, T.] Med Univ Lodz, Barlicki Univ Hosp, Dept Gastroenterol Oncol & Gen Surg, Lodz, Poland.
C3 Medical University Lodz; Medical University Lodz
RP Gaszynski, T (corresponding author), Med Univ Lodz, Barlicki Univ Hosp, Dept Anaesthesiol & Intens Therapy, Lodz, Poland.
EM tomgaszyn@poczta.onet.pl
FU  [N N403 3755 33]
FX The study was sponsored by government grant no. N N403 3755 33.
CR Baillard C, 2005, BRIT J ANAESTH, V95, P622, DOI 10.1093/bja/aei240
   Berg H, 1997, ACTA ANAESTH SCAND, V41, P1095, DOI 10.1111/j.1399-6576.1997.tb04851.x
   De Baerdemaeker LEC., 2004, Contin Educ Anaesth Crit Care Pain, V4, P152, DOI [10.1093/bjaceaccp/mkh042, DOI 10.1093/BJACEACCP/MKH042]
   Eikermann M, 2003, ANESTHESIOLOGY, V98, P1333, DOI 10.1097/00000542-200306000-00006
   Flockton EA, 2008, BRIT J ANAESTH, V100, P622, DOI 10.1093/bja/aen037
   Fuchs-Buder T, 2007, ACTA ANAESTH SCAND, V51, P789, DOI 10.1111/j.1399-6576.2007.01352.x
   Gaszynski T, 2008, EUR J ANAESTHESI S44, V25, P137
   Gaszynski Tomasz, 2009, Anestezjol Intens Ter, V41, P11
   Jones PM, 2007, ANESTH ANALG, V105, P877, DOI 10.1213/01.ane.0000268705.04400.10
   Monk TG, 2008, ANN M AM SOC AN OCT
   Murphy GS, 2008, ANESTH ANALG, V107, P130, DOI 10.1213/ane.0b013e31816d1268
   Sacan O, 2007, ANESTH ANALG, V104, P569, DOI 10.1213/01.ane.0000248224.42707.48
   Sorgenfrei IF, 2006, ANESTHESIOLOGY, V104, P667, DOI 10.1097/00000542-200604000-00009
   Sundman E, 2000, ANESTHESIOLOGY, V92, P977, DOI 10.1097/00000542-200004000-00014
   Suzuki T, 2006, BRIT J ANAESTH, V97, P160, DOI 10.1093/bja/ael142
   Viby-Mogensen J, 2000, BRIT J ANAESTH, V84, P301, DOI 10.1093/oxfordjournals.bja.a013428
   Yang LPH, 2009, DRUGS, V69, P919, DOI 10.2165/00003495-200969070-00008
NR 17
TC 93
Z9 104
U1 0
U2 14
PU ELSEVIER SCI LTD
PI OXFORD
PA THE BOULEVARD, LANGFORD LANE, KIDLINGTON, OXFORD OX5 1GB, OXON, ENGLAND
SN 0007-0912
EI 1471-6771
J9 BRIT J ANAESTH
JI Br. J. Anaesth.
PD FEB
PY 2012
VL 108
IS 2
BP 236
EP 239
DI 10.1093/bja/aer330
PG 4
WC Anesthesiology
WE Science Citation Index Expanded (SCI-EXPANDED)
SC Anesthesiology
GA 880NT
UT WOS:000299414800010
PM 22012861
OA Bronze
DA 2024-10-01
ER

PT J
AU Mosing, M
   Auer, U
   Bardell, D
   Jones, RS
   Hunter, JM
AF Mosing, M.
   Auer, U.
   Bardell, D.
   Jones, R. S.
   Hunter, J. M.
TI Reversal of profound rocuronium block monitored in three muscle groups
   with sugammadex in ponies
SO BRITISH JOURNAL OF ANAESTHESIA
LA English
DT Article
DE neuromuscular block; neuromuscular monitoring; pony; sugammadex;
   veterinary anaesthesia
ID HALOTHANE-ANESTHETIZED PONIES; NEUROMUSCULAR BLOCKADE; CONFIDENTIAL
   INQUIRY; PANCURONIUM; HORSES; STIMULATION; ATRACURIUM; BROMIDE
AB This clinical study evaluated the speed of reversal of profound rocuronium block in ponies using sugammadex and investigated the differences in onset and recovery from block in three different muscle groups.
   Anaesthesia was induced and maintained with isoflurane in oxygen 100% in eight ponies. Neuromuscular monitoring was performed at each site using acceleromyography: in the extensor muscles of the pelvic limb (peroneal nerve) and thoracic limb (radial nerve), and in the orbicularis oris muscle (OOM; facial nerve). Rocuronium 0.6 mg kg(-1) i.v. was administered, followed 5 min later by sugammadex 4 mg kg(-1) i.v. Onset time (onsetROC), maximum block, and time to recovery of the train-of-four ratio to 0.9 (TOFR=0.9) were recorded. The differences between monitored sites were compared using one-way anova followed by a post hoc Dunn's test.
   Onset of ROC was significantly delayed in OOM compared with both limbs [pelvic limb, thoracic limb, and OOM: 43.1 (sd 16.9), 50.6 (15.9), and 204.4 (35.8) s, respectively; P < 0.001]. Complete block was achieved in the pelvic and thoracic limbs, but in none of the eight ponies in the OOM [mean T1=15.3 (9.4)%; range: 7-36%]. No differences were observed between muscle sites in recovery to TOFR=0.9 [pelvic limb, thoracic limb, and OOM: 2.3 (0.9), 3.4 (1.7), and 2.8 (2.1) min, respectively]. No adverse effects of sugammadex were detected throughout the study period.
   Sugammadex can be used to reverse profound rocuronium-induced block in ponies during isoflurane anaesthesia. Thoracic limb muscles represent a suitable alternative for monitoring neuromuscular block compared with pelvic limb muscles.
C1 [Mosing, M.; Bardell, D.; Jones, R. S.] Univ Liverpool, Sch Vet Sci, Neston CH64 7TE, England.
   [Auer, U.] Vet Univ Vienna, A-1030 Vienna, Austria.
   [Hunter, J. M.] Univ Dept Anaesthesia, Liverpool, Merseyside, England.
C3 University of Liverpool; University of Veterinary Medicine Vienna;
   University of Liverpool
RP Mosing, M (corresponding author), Univ Liverpool, Sch Vet Sci, Leahurst Campus,Chester High Rd, Neston CH64 7TE, England.
EM mmosing@liv.ac.uk
OI Mosing, Martina/0000-0002-6190-5642; Bardell, David/0000-0003-1573-1706;
   Ulrike, Auer/0000-0003-0390-2678
FU Organon Technika; University of Liverpool, UK [RDF 6665]
FX J.M.H. undertook Phase III clinical trials of sugammadex funded in part
   by Organon Technika 4 yr ago. J.M.H. is Chairman of the Editorial Board
   of the BJA and a Director of BJA Ltd.; This work was supported in part
   by the 'Research Development Fund' of the University of Liverpool, UK
   (RDF 6665).
CR AUER U, 2003, VET ANAESTH ANALG, V30, P56
   Auer U, 2007, VET ANAESTH ANALG, V34, P75, DOI 10.1111/j.1467-2995.2006.00298.x
   DONATI F, 1988, CAN J ANAESTH, V35, P1, DOI 10.1007/BF03010535
   Groudine SB, 2007, ANESTH ANALG, V104, P555, DOI 10.1213/01.ane.0000260135.46070.c3
   HILDEBRAND SV, 1986, AM J VET RES, V47, P1096
   HILDEBRAND SV, 1989, J AM VET MED ASSOC, V195, P212
   HILDEBRAND SV, 1984, AM J VET RES, V45, P2276
   HILDEBRAND SV, 1984, AM J VET RES, V45, P2441
   IBEBUNJO C, 1993, BRIT J ANAESTH, V71, P732, DOI 10.1093/bja/71.5.732
   Johnston GM, 2002, VET ANAESTH ANALG, V29, P159, DOI 10.1046/j.1467-2995.2002.00106.x
   JOHNSTON GM, 1995, EQUINE VET J, V27, P193, DOI 10.1111/j.2042-3306.1995.tb03062.x
   Jones RK, 2008, ANESTHESIOLOGY, V109, P816, DOI 10.1097/ALN.0b013e31818a3fee
   KLEIN L, 1983, AM J VET RES, V44, P781
   MANLEY SV, 1983, AM J VET RES, V44, P1349
   Martin-Flores M, 2008, VET ANAESTH ANALG, V35, P220, DOI 10.1111/j.1467-2995.2007.00380.x
   Mosing M, 2009, BRIT J ANAESTH, V103, P916
   Muir WW., 2009, Equine Anesthesia: Monitoring and Emergency Therapy, V2nd, P397
   Pühringer FK, 2008, ANESTHESIOLOGY, V109, P188, DOI 10.1097/ALN.0b013e31817f5bc7
   Sorgenfrei IF, 2006, ANESTHESIOLOGY, V104, P667, DOI 10.1097/00000542-200604000-00009
   Sparr HJ, 2007, ANESTHESIOLOGY, V106, P935, DOI 10.1097/01.anes.0000265152.78943.74
   STEFFEY EP, 1977, AM J VET RES, V38, P1037
   White PF, 2009, ANESTH ANALG, V108, P846, DOI 10.1213/ane.0b013e31818a9932
   Young LE, 1998, AM J VET RES, V59, P1027
NR 23
TC 14
Z9 17
U1 0
U2 1
PU ELSEVIER SCI LTD
PI OXFORD
PA THE BOULEVARD, LANGFORD LANE, KIDLINGTON, OXFORD OX5 1GB, OXON, ENGLAND
SN 0007-0912
EI 1471-6771
J9 BRIT J ANAESTH
JI Br. J. Anaesth.
PD OCT
PY 2010
VL 105
IS 4
BP 480
EP 486
DI 10.1093/bja/aeq172
PG 7
WC Anesthesiology
WE Science Citation Index Expanded (SCI-EXPANDED)
SC Anesthesiology
GA 651TR
UT WOS:000281950500013
PM 20650917
OA Bronze
DA 2024-10-01
ER

PT J
AU Ma, HL
   Zhuang, XL
AF Ma, HL
   Zhuang, XL
TI Selection of neuromuscular blocking agents in patients undergoing renal
   transplantation under general anesthesia
SO CHINESE MEDICAL JOURNAL
LA English
DT Article
DE kidney failure; vecuronium; atracurium; mivacurium; rocuronium
ID FAILURE; VECURONIUM; PHARMACOKINETICS; PHARMACODYNAMICS; ATRACURIUM;
   MIVACURIUM; DISPOSITION; ISOFLURANE; ORG-9426; BROMIDE
AB Objective To study the pharmacodynamics of vecuronium, atracurium, mivacurium and rocuronium in patients with end-stage renal failure.
   Methods Forty-six patients with end-stage renal failure scheduled for renal transplantation and 53 patients with normal renal function were given either vecuronium, atracurium, mivacurium or rocuronium. The neuromuscular effects were monitored by the evoked response of the adductor pollicis to train-of-four stimulation of the ulnar nerve.
   Results Onset of vecuronium, atracurium and mivacurium occurred faster or tended to be faster in patients with end-stage renal failure, but there was no significant difference in onset by rocuronium between the control patients and renal failure patients. Furthermore, the no-response period, duration of action and recovery of atracurium did not differ between the two groups. There was no significant difference in duration of action or recovery of mivacurium between the two groups, whereas its no-response period was significantly prolonged in the patients with end-stage renal failure. There was no difference in no-response period or duration of action after the initial dose of vecuronium or rocuronium between the two groups. However, no-response period and duration of effect by vecuronium and rocuronium were prolonged with increasing incremental doses in patients; with end-stage renal failure.
   Conclusions All four muscle relaxants could be safely used in patients with end-stage renal failure. Onset of the relaxants were, in some cases, accelerated and no-response period of mivacurium was prolonged in patients with end-stage renal failure undergoing dialysis therapy. End-stage renal failure prolonged the no-response period and duration of action of vecuronium and rocuronium after repeated incremental doses, but did not alter those attributed to atracurium.
C1 Shanghai First Peoples Hosp, Dept Anesthesiol, Shanghai 200080, Peoples R China.
RP Ma, HL (corresponding author), Shanghai First Peoples Hosp, Dept Anesthesiol, Shanghai 200080, Peoples R China.
CR BEAUVOIR C, 1993, CAN J ANAESTH, V40, P696, DOI 10.1007/BF03009763
   BENCINI AF, 1986, ANESTH ANALG, V65, P245
   BEVAN DR, 1984, CAN ANAESTH SOC J, V31, P491, DOI 10.1007/BF03009532
   COOK DR, 1992, BRIT J ANAESTH, V69, P580, DOI 10.1093/bja/69.6.580
   COOPER RA, 1993, BRIT J ANAESTH, V71, P222, DOI 10.1093/bja/71.2.222
   FAHEY MR, 1984, ANESTHESIOLOGY, V61, P699, DOI 10.1097/00000542-198412000-00011
   HACKL W, 1988, ANAESTHESIST, V37, P598
   HAYNES SR, 1990, ANAESTHESIA, V45, P743, DOI 10.1111/j.1365-2044.1990.tb14444.x
   HEADRAPSON AG, 1995, BRIT J ANAESTH, V75, P31, DOI 10.1093/bja/75.1.31
   HUNTER JM, 1994, ACTA ANAESTH SCAND, V38, P2, DOI 10.1111/j.1399-6576.1994.tb04029.x
   HUNTER JM, 1984, BRIT J ANAESTH, V56, P941, DOI 10.1093/bja/56.9.941
   KHUENLBRADY KS, 1993, ANAESTHESIA, V48, P873, DOI 10.1111/j.1365-2044.1993.tb07417.x
   LEPAGE JY, 1987, BRIT J ANAESTH, V59, P1004, DOI 10.1093/bja/59.8.1004
   LYNAM DP, 1988, ANESTHESIOLOGY, V69, P227, DOI 10.1097/00000542-198808000-00012
   PARKER CJR, 1988, BRIT J ANAESTH, V61, P531, DOI 10.1093/bja/61.5.531
   PHILLIPS BJ, 1992, BRIT J ANAESTH, V68, P492, DOI 10.1093/bja/68.5.492
   WELTON JD, 1973, ANAESTHESIA, V28, P666
   YENTIS SM, 1990, ANAESTH INTENS CARE, V18, P92, DOI 10.1177/0310057X9001800114
NR 18
TC 3
Z9 8
U1 0
U2 0
PU CHINESE MEDICAL ASSOCIATION
PI BEIJING
PA 42 DONGSI XIDAJIE, BEIJING 100710, PEOPLES R CHINA
SN 0366-6999
J9 CHINESE MED J-PEKING
JI Chin. Med. J.
PD NOV
PY 2002
VL 115
IS 11
BP 1692
EP 1696
PG 5
WC Medicine, General & Internal
WE Science Citation Index Expanded (SCI-EXPANDED)
SC General & Internal Medicine
GA 627GX
UT WOS:000179926400021
PM 12609090
DA 2024-10-01
ER

PT J
AU Sahin, SH
   Çolak, A
   Sezer, A
   Arar, C
   Sevdi, S
   Gunday, I
   Sut, N
AF Sahin, S. H.
   Colak, A.
   Sezer, A.
   Arar, C.
   Sevdi, S.
   Gunday, I.
   Sut, N.
TI Effect of epidural levobupivacaine on recovery from vecuronium-induced
   neuromuscular block in patients undergoing lower abdominal surgery
SO ANAESTHESIA AND INTENSIVE CARE
LA English
DT Article
DE neuromuscular block; vecuronium; neuromuscular function; monitoring;
   anaesthetics local; anaesthesia; epidural
ID CLINICAL-RESEARCH PRACTICE; LOCAL-ANESTHETICS; MUSCLE-RELAXANTS;
   PROCAINE; BUPIVACAINE; JUNCTION; LIGNOCAINE; RECEPTORS; AGENTS
AB The aim of this study was to evaluate the effect of epidural levobupivacaine on recovery from vecuronium-induced neuromuscular block. Ninety patients undergoing lower abdominal surge, were randomised into two groups after an epidural test dose: the epidural group (n=45) received a bolus of 15 nil of 0.5% levobupivacaine whereas the control group (n=45) did not. Anaesthesia was induced and maintained with propofol, fentanyl, vecuronium and nitrous oxide. Neuromuscular block was induced with vecuronium 0.1 mg/kg and monitored with acceleromyographic train-of-four at the adductor pollicis. Patients in each group received neostigmine at 25% recovery of the first twitch of train-of-four during recovery from anaesthesia. The effect of epidural levobupivacaine on the speed of recovery of neuromuscular function was evaluated. The lag time, onset time and time from vecuronium administration until 25% T1 recovery did not differ between the groups. The times of the recovery index (the time from 25% to 75% recovery of T1) and of the DUR 25-train-of-four 90 (time from 25% T1 to train-of-four ratio of 0.9) in the epidural group were significantly longer than those for the control group (5.2 [2.1] vs 3.04 [1.02] minutes and 10.8 [3.3] vs 8.2 [2.3] minutes, P < 0.001). This study shows that epidural levobupivacaine significantly delays the train-of-four recovery from vecuronium-induced block. Although the interaction is small in the clinical setting, anaesthetists should take this interaction into consideration when combining general and epidural anaesthesia during surgery.
C1 [Sahin, S. H.; Colak, A.; Sezer, A.; Arar, C.; Sevdi, S.; Gunday, I.; Sut, N.] Trakya Univ, Fac Med, Dept Anesthesiol & Reanimat, TR-22030 Edirne, Turkey.
C3 Trakya University
RP Sahin, SH (corresponding author), Trakya Univ, Fac Med, Dept Anesthesiol & Reanimat, TR-22030 Edirne, Turkey.
EM sevtaphekimoglu@mynet.com
RI Sevdi, Mehmet Salih/GZK-4961-2022; Colak, Alkin/R-8739-2017
OI Colak, Alkin/0000-0001-9103-4844
CR Barash PG, 2009, CLIN ANESTH, P514
   BOWMAN WC, 1990, ANN NY ACAD SCI, V604, P69, DOI 10.1111/j.1749-6632.1990.tb31983.x
   Bufler J, 1996, EUR J NEUROSCI, V8, P677, DOI 10.1111/j.1460-9568.1996.tb01253.x
   BURM AGL, 1987, CLIN PHARMACOKINET, V13, P191, DOI 10.2165/00003088-198713030-00004
   Fattorini F, 2006, MINERVA ANESTESIOL, V72, P637
   Fuchs-Buder T, 2007, ACTA ANAESTH SCAND, V51, P789, DOI 10.1111/j.1399-6576.2007.01352.x
   GALINDO A, 1971, J PHARMACOL EXP THER, V177, P360
   HIRST GDS, 1971, BRIT J PHARMACOL, V41, P105, DOI 10.1111/j.1476-5381.1971.tb09940.x
   Ivani G, 2001, Minerva Anestesiol, V67, P20
   KORDAS M, 1970, J PHYSIOL-LONDON, V209, P689, DOI 10.1113/jphysiol.1970.sp009186
   MATSUO S, 1978, ANESTH ANALG, V57, P580, DOI 10.1213/00000539-197857050-00014
   *PURD FRED, 2000, CHIR LEV PROD INF
   SUZUKI H, 1977, BRIT J ANAESTH, V49, P1117, DOI 10.1093/bja/49.11.1117
   Suzuki T, 1999, ACTA ANAESTH SCAND, V43, P658, DOI 10.1034/j.1399-6576.1999.430611.x
   Suzuki T, 2007, BRIT J ANAESTH, V99, P721, DOI 10.1093/bja/aem253
   TOFT P, 1990, ACTA ANAESTH SCAND, V34, P649, DOI 10.1111/j.1399-6576.1990.tb03165.x
   USUBIAGA JE, 1968, J PHARMACOL EXP THER, V159, P353
   Viby-Mogensen J, 2000, ACTA ANAESTH SCAND, V44, P1169, DOI 10.1034/j.1399-6576.2000.441002.x
NR 18
TC 8
Z9 8
U1 0
U2 7
PU AUSTRALIAN SOC ANAESTHETISTS
PI EDGECLIFF
PA P O BOX 600, EDGECLIFF, NSW 2027, AUSTRALIA
SN 0310-057X
J9 ANAESTH INTENS CARE
JI Anaesth. Intensive Care
PD JUL
PY 2011
VL 39
IS 4
BP 607
EP 610
DI 10.1177/0310057X1103900411
PG 4
WC Anesthesiology; Critical Care Medicine
WE Science Citation Index Expanded (SCI-EXPANDED)
SC Anesthesiology; General & Internal Medicine
GA 799DP
UT WOS:000293264000012
PM 21823377
OA Bronze
DA 2024-10-01
ER

PT J
AU Rezonja, K
   Mars, T
   Jerin, A
   Kozelj, G
   Pozar-Lukanovic, N
   Sostaric, M
AF Rezonja, Katja
   Mars, Tomaz
   Jerin, Ales
   Kozelj, Gordana
   Pozar-Lukanovic, Neva
   Sostaric, Maja
TI Dexamethasone does not diminish sugammadex reversal of neuromuscular
   block - clinical study in surgical patients undergoing general
   anesthesia
SO BMC ANESTHESIOLOGY
LA English
DT Article
DE Rocuronium; Sugammadex; Dexamethasone; Neuromuscular block
ID RELAXANT BINDING-AGENT; POSTOPERATIVE NAUSEA; CARDIAC-SURGERY;
   DOUBLE-BLIND; DOSE-RESPONSE; ROCURONIUM; MANAGEMENT; ANAPHYLAXIS;
   GUIDELINES; ORG-25969
AB Background: Sugammadex reverses neuromuscular block (NMB) through binding aminosteroid neuromuscular blocking agents. Although sugammadex appears to be highly selective, it can interact with other drugs, like corticosteroids. A prospective single-blinded randomized clinical trial was designed to explore the significance of interactions between dexamethasone and sugammadex.
   Methods: Sixty-five patients who were anesthetized for elective abdominal or urological surgery were included. NMB was assessed using train-of-four stimulation (TOF), with rocuronium used to maintain the desired NMB depth. NMB reversal at the end of anaesthesia was achieved using sugammadex. According to their received antiemetics, the patients were randomized to either the granisetron or dexamethasone group. Blood samples were taken before and after NMB reversal, for plasma dexamethasone and rocuronium determination. Primary endpoint was time from sugammadex administration to NMB reversal. Secondary endpoints included the ratios of the dexamethasone and rocuronium concentrations after NMB reversal versus before sugammadex administration.
   Results: There were no differences for time to NMB reversal between the control (mean 121 +/- 61 s) and the dexamethasone group (mean 125 +/- 57 s; P = 0.760). Time to NMB reversal to a TOF ratio >= 0.9 was significantly longer in patients with lower TOF prior to sugammadex administration (Beta = -0.268; P = 0.038). The ratio between the rocuronium concentrations after NMB reversal versus before sugammadex administration was significantly affected by sugammadex dose (Beta = -0.375; P = 0.004), as was rocuronium dose per hour of operation (Beta = -0. 366; p = 0.007), while it was not affected by NMB depth before administration of sugammadex (Beta = -0.089; p = 0. 483) and dexamethasone (Beta = -0.186; p = 0.131). There was significant drop in plasma dexamethasone after sugammadex administration and NMB reversal (p < 0.001).
   Conclusions: Administration of dexamethasone to anesthetized patients did not delay NMB reversal by sugammadex.
C1 [Rezonja, Katja; Pozar-Lukanovic, Neva; Sostaric, Maja] Univ Med Ctr Ljubljana, Dept Anaesthesiol & Intens Therapy, Zaloska 7, Ljubljana 1000, Slovenia.
   [Mars, Tomaz] Univ Ljubljana, Inst Pathophysiol, Fac Med, Ljubljana, Slovenia.
   [Jerin, Ales] Univ Med Ctr Ljubljana, Inst Clin Chem & Biochem, Ljubljana, Slovenia.
   [Kozelj, Gordana] Univ Ljubljana, Inst Forens Med, Fac Med, Ljubljana, Slovenia.
C3 University Medical Centre Ljubljana; University of Ljubljana; University
   Medical Centre Ljubljana; University of Ljubljana
RP Sostaric, M (corresponding author), Univ Med Ctr Ljubljana, Dept Anaesthesiol & Intens Therapy, Zaloska 7, Ljubljana 1000, Slovenia.
EM maja.sos@siol.net
FU University Medical Centre Ljubljana, Ljubljana, Slovenia
FX This research was funded by University Medical Centre Ljubljana,
   Ljubljana, Slovenia.
CR Bisgaard T, 2003, ANN SURG, V238, P651, DOI 10.1097/01.sla.0000094390.82352.cb
   Buonanno P, 2016, ANESTH ANALG, V122, P1826, DOI 10.1213/ANE.0000000000001294
   CUMMINGS DM, 1990, DICP ANN PHARMAC, V24, P229, DOI 10.1177/106002809002400301
   Czock D, 2005, CLIN PHARMACOKINET, V44, P61, DOI 10.2165/00003088-200544010-00003
   De Oliveira GS, 2013, ANESTH ANALG, V116, P58, DOI 10.1213/ANE.0b013e31826f0a0a
   De Oliveira GS, 2011, ANESTHESIOLOGY, V115, P575, DOI 10.1097/ALN.0b013e31822a24c2
   DELLINGER RP, 2013, INTENS CARE MED, V39, P165, DOI DOI 10.1007/s00134-012-2769-8
   Dewachter P, 2009, ANESTHESIOLOGY, V111, P1141, DOI 10.1097/ALN.0b013e3181bbd443
   Dieleman JM, 2012, JAMA-J AM MED ASSOC, V308, P1761, DOI 10.1001/jama.2012.14144
   Duvaldestin P, 2010, ANESTH ANALG, V110, P74, DOI 10.1213/ANE.0b013e3181c3be3c
   El Azab SR, 2002, BRIT J ANAESTH, V88, P496, DOI 10.1093/bja/88.4.496
   Epemolu O, 2003, ANESTHESIOLOGY, V99, P632, DOI 10.1097/00000542-200309000-00018
   Fuchs-Buder T, 2007, ACTA ANAESTH SCAND, V51, P789, DOI 10.1111/j.1399-6576.2007.01352.x
   Gan TJ, 2003, ANESTH ANALG, V97, P62, DOI 10.1213/01.ANE.0000068580.00245.95
   Gijsenbergh F, 2005, ANESTHESIOLOGY, V103, P695, DOI 10.1097/00000542-200510000-00007
   Gulec E, 2016, ANESTH ANALG, V122, P1147, DOI 10.1213/ANE.0000000000001142
   Hatef DA, 2011, AESTHET SURG J, V31, P648, DOI 10.1177/1090820X11416110
   Henzi I, 2000, ANESTH ANALG, V90, P186, DOI 10.1097/00000539-200001000-00038
   Kaal ECA, 2004, CURR OPIN ONCOL, V16, P593, DOI 10.1097/01.cco.0000142076.52721.b3
   Kjetil H, 2007, ANESTH ANALG, V105, P481, DOI 10.1213/01.ane.0000267261.61444.69
   Kroigaard M, 2007, ACTA ANAESTH SCAND, V51, P655, DOI 10.1111/j.1399-6576.2007.01313.x
   Lee CH, 2007, CRIT CARE, V11, DOI 10.1186/cc5957
   Loef BG, 2004, BRIT J ANAESTH, V93, P793, DOI 10.1093/bja/aeh266
   Mensah-Nyagan AyikoeG., 2009, Psychoneuroendocrinology, V34, DOI [DOI 10.1016/j.psyneuen.2009.06.004, 10.1016/j.psyneuen.2009.06.004]
   Merck & Co Inc BRIDION, 2013, EPAR PROD INF ANN 1
   Merck Sharp & Dohme, PROD INF ESM ROC BRO
   Morariu AM, 2005, CHEST, V128, P2677, DOI 10.1378/chest.128.4.2677
   Patel GP, 2012, AM J RESP CRIT CARE, V185, P133, DOI 10.1164/rccm.201011-1897CI
   Peeters P, 2011, BIOPHARM DRUG DISPOS, V32, P159, DOI 10.1002/bdd.747
   Peters FT, 2007, FORENSIC SCI INT, V165, P216, DOI 10.1016/j.forsciint.2006.05.021
   Plaud B, 2009, ANESTHESIOLOGY, V110, P284, DOI 10.1097/ALN.0b013e318194caaa
   Ploeger BA, 2009, ANESTHESIOLOGY, V110, P95, DOI 10.1097/ALN.0b013e318190bc32
   Pühringer FK, 2010, BRIT J ANAESTH, V105, P610, DOI 10.1093/bja/aeq226
   Rangel-Castillo L, 2008, NEUROL CLIN, V26, P521, DOI 10.1016/j.ncl.2008.02.003
   Rezonja K, 2013, NEUROSCI LETT, V549, P186, DOI 10.1016/j.neulet.2013.06.014
   Rezonja K, 2014, ANESTH ANALG, V118, P755, DOI 10.1213/ANE.0000000000000108
   Sacan O, 2007, ANESTH ANALG, V104, P569, DOI 10.1213/01.ane.0000248224.42707.48
   *SCHER PLOUGH CORP, 2008, FDA AN LIF SUPP ADV
   Shields M, 2006, BRIT J ANAESTH, V96, P36, DOI 10.1093/bja/aei314
   Sorgenfrei IF, 2006, ANESTHESIOLOGY, V104, P667, DOI 10.1097/00000542-200604000-00009
   Sparr HJ, 2007, ANESTHESIOLOGY, V106, P935, DOI 10.1097/01.anes.0000265152.78943.74
   Srivastava A, 2009, BRIT J ANAESTH, V103, P115, DOI 10.1093/bja/aep093
   Suy K, 2007, ANESTHESIOLOGY, V106, P283, DOI 10.1097/00000542-200702000-00016
   Suzuki T, 2011, BRIT J ANAESTH, V106, P823, DOI 10.1093/bja/aer098
   van Staa TP, 2000, QJM-MON J ASSOC PHYS, V93, P105, DOI 10.1093/qjmed/93.2.105
   Wang JJ, 2000, ANESTH ANALG, V91, P1404, DOI 10.1097/00000539-200012000-00019
   Woods BD., 2009, Br J Anaesth, V103, pi57
   Yared JP, 2007, J CARDIOTHOR VASC AN, V21, P68, DOI 10.1053/j.jvca.2005.10.014
   Zhang MQ, 2003, DRUG FUTURE, V28, P347, DOI 10.1358/dof.2003.028.04.742715
   Zou ZH, 2014, PLOS ONE, V9, DOI 10.1371/journal.pone.0109582
   Zwiers A, 2011, CLIN DRUG INVEST, V31, P101, DOI 10.2165/11584730-000000000-00000
NR 51
TC 12
Z9 12
U1 0
U2 0
PU BMC
PI LONDON
PA CAMPUS, 4 CRINAN ST, LONDON N1 9XW, ENGLAND
SN 1471-2253
J9 BMC ANESTHESIOL
JI BMC Anesthesiol.
PD OCT 21
PY 2016
VL 16
AR 101
DI 10.1186/s12871-016-0254-6
PG 10
WC Anesthesiology
WE Science Citation Index Expanded (SCI-EXPANDED)
SC Anesthesiology
GA DZ6MX
UT WOS:000385977700001
PM 27765010
OA gold, Green Published
DA 2024-10-01
ER

PT J
AU Mak, PH
   Irwin, MG
AF Mak, PH
   Irwin, MG
TI The effect of cisatracurium and rocuronium on cisatracurium
   precurarization and the priming principle
SO JOURNAL OF CLINICAL ANESTHESIA
LA English
DT Article
DE anesthesia; general; mechanisms; priming; neuromuscular blocking agents;
   cisatracurium; rocuronium
ID NEUROMUSCULAR BLOCKING-DRUGS; RAPID TRACHEAL INTUBATION; SEQUENCE
   INDUCTION; TRAIN-OF-4 FADE; TIME-COURSE; VECURONIUM; PHARMACOKINETICS;
   PHARMACODYNAMICS; POTENCY; TUBOCURARINE
AB Study Objective: To demonstrate the effect of administering a precurarizing dose of cisatracurium or rocuronium, on the speed of onset of cisatracurium, and to review the possible mechanisms and value of the priming principle.
   Design: Double-blind, randomized, controlled trial.
   Setting: Inpatient anesthesia in a university teaching hospital.
   Patients: 90 ASA physical status I and II patients undergoing elective surgery requiring endotracheal intubation. Interventions: Three groups of 30 patients each were investigated. Following induction of anesthesia with fentanyl and propofol, Group 1 received cisatracurium 0.015 mg.k(-1), Group 2 received rocuronium 0.09 mg (.) kg(-1), and Group 3 (control) received normal saline. Six minutes after priming, Groups 1 and 2 received cisatracurium 0.135 mg (.) kg(-1) whereas Group 3 received cisatracurium 0.15 mg (.) kg(-1).
   Measurements and Main Results: In each group, first twitch height and the train-of-four ratios were recorded every 10 seconds after the initial priming dose. Intubation was attempted after the first twitch height became less than 15% of baseline. The decrease in the train-of-four ratios at 6 minutes was 0.97 for cisatracurium and 0.85 for rocuronium. The onset of muscle relaxation was significantly faster after priming with cisatracurium and rocuronium (71.7 +/- 21.3 and 65 +/- 19.8 sec, respectively) compared with control (148.7 +/- 43.1 sec). Females receiving both muscle relaxants had a faster onset of paralysis than did males (65.9 +/- 20.6 vs. 79.2 +/- 20.6 and 55 +/- 14.5 vs. 71.7 +/- 20.4 sec). Intubation conditions were either excellent or satisfactory in all patients.
   Conclusions: Six minutes after precurarization, there is no significant difference between rocuronium and cisatracurium when used as priming drugs. An even faster onset time with both drugs was demonstrated in females. The use of priming doses of 25% to 30% of ED95 may cause symptomatic muscle weakness. The mechanisms of the priming principle are discussed. (C) 2004 by Elsevier Inc.
C1 Univ Hong Kong, Queen Mary Hosp, Dept Anaesthesiol, Fac Med, Hong Kong, Hong Kong, Peoples R China.
C3 University of Hong Kong
RP Univ Hlth Network, Toronto Western Hosp, Dept Anesthesia, 399 Bathurst St, Toronto, ON M5T 2S8, Canada.
EM peter.mak@uhn.on.ca
RI Irwin, Michael/C-4286-2009
OI Irwin, Michael/0000-0001-5801-274X
CR ARMSTRONG DL, 1979, J PHYSIOL-LONDON, V294, P365, DOI 10.1113/jphysiol.1979.sp012935
   Aziz L, 1997, ANESTH ANALG, V85, P663, DOI 10.1097/00000539-199709000-00032
   BARTKOWSKI RR, 1990, J PHARMACOKINET BIOP, V18, P335, DOI 10.1007/BF01062272
   Debaene B, 1997, ANESTHESIOLOGY, V86, P1300, DOI 10.1097/00000542-199706000-00011
   DHONNEUR G, 1992, ANESTHESIOLOGY, V77, P1070, DOI 10.1097/00000542-199212000-00004
   DONATI F, 1991, J PHARMACOKINET BIOP, V19, P537, DOI 10.1007/BF01062962
   DONATI F, 1988, CAN J ANAESTH, V35, P1, DOI 10.1007/BF03010535
   FELDMAN SHAI, 1996, NEUROMUSCULAR BLOCK, P110
   FOLDES F, 1984, BRIT J ANAESTH, V56, P663, DOI 10.1093/bja/56.6.663
   HULL CJ, 1982, BRIT J ANAESTH, V54, P169, DOI 10.1093/bja/54.2.169
   JONES RM, 1989, BRIT J ANAESTH, V63, P1, DOI 10.1093/bja/63.1.1
   KhuenlBrady KS, 1996, CLIN PHARMACOKINET, V31, P174, DOI 10.2165/00003088-199631030-00002
   Kopman AF, 1997, ANESTHESIOLOGY, V86, P765, DOI 10.1097/00000542-199704000-00005
   Kopman AF, 2001, ANESTH ANALG, V93, P1253, DOI 10.1097/00000539-200111000-00042
   MAGORIAN T, 1993, ANESTHESIOLOGY, V79, P913, DOI 10.1097/00000542-199311000-00007
   MATTEO RS, 1993, ANESTH ANALG, V77, P1193
   MCCOY EP, 1995, CAN J ANAESTH, V42, P213, DOI 10.1007/BF03010679
   Naguib M, 1998, ANESTHESIOLOGY, V89, P1116, DOI 10.1097/00000542-199811000-00011
   Proost JH, 1996, J PHARMACOKINET BIOP, V24, P45, DOI 10.1007/BF02353510
   SCHWARZ S, 1985, ANESTHESIOLOGY, V62, P388, DOI 10.1097/00000542-198504000-00004
   SEMPLE P, 1994, BRIT J ANAESTH, V72, P190, DOI 10.1093/bja/72.2.190
   SHEINER LB, 1979, CLIN PHARMACOL THER, V25, P358
   Sparr HJ, 2001, EUR J ANAESTH, V18, P71
   WAUD DR, 1967, J PHARMACOL EXP THER, V158, P99
   WIERDA JMKH, 1995, EUR J ANAESTH, V12, P45
   Xue FS, 1997, ANESTH ANALG, V85, P667, DOI 10.1097/00000539-199709000-00033
NR 26
TC 13
Z9 20
U1 0
U2 0
PU ELSEVIER SCIENCE INC
PI NEW YORK
PA 360 PARK AVE SOUTH, NEW YORK, NY 10010-1710 USA
SN 0952-8180
EI 1873-4529
J9 J CLIN ANESTH
JI J. Clin. Anesth.
PD MAR
PY 2004
VL 16
IS 2
BP 83
EP 87
DI 10.1016/j.jclinane.2003.05.004
PG 5
WC Anesthesiology
WE Science Citation Index Expanded (SCI-EXPANDED)
SC Anesthesiology
GA 818XJ
UT WOS:000221277500002
PM 15110367
DA 2024-10-01
ER

PT J
AU Lam, AM
   Pavlin, EG
   Visco, E
   Taraday, J
AF Lam, AM
   Pavlin, EG
   Visco, E
   Taraday, J
TI Rocuronium <i>versus</i> succinylcholine-atracurium for tracheal
   intubation and maintenance relaxation during propofol anesthesia
SO JOURNAL OF CLINICAL ANESTHESIA
LA English
DT Article
DE anesthetic drugs, intravenous : propofol; muscle relaxants :
   succinylcholine, rocuronium; intubation, intratracheal; neuromuscular
   block
ID RAPID-SEQUENCE INDUCTION; SUXAMETHONIUM; THIOPENTONE; ORG-9426; HUMANS;
   ONSET
AB Study Objectives: To compare the onset and offset time (clinical duration), and intubating conditions obtained with rocuronium bromide 0.6 mg/kg and succinylcholine 1.0 mg/kg after induction with propofol and fentanyl; and to compare rocuronium with atracurium for maintenance during propofol anesthesia.
   Design: Prospective, open-label, parallel group comparative, randomized study.
   Setting: Operating rooms of a university hospital.
   Patients: 30 ASA physical status I and II adult patients scheduled for elective surgeries with general anesthesia.
   Interventions: Patients premedicated with midazolam 2 mg were anesthetized with fentanyl 2 mug/kg followed by propofol 2.5 mg/kg and muscle relaxants. Group 1 (n = 15) received succinylchloline 1.5 mg/kg and Group 2 (n = 16) received rocuronium bromide 0.6 mg/kg. Intubation was performed 60 seconds after the administration of muscle relaxant. Patients in Group 1 received atracurium and patients in Group 2 received rocuronium for maintenance if required.
   Measurements: The ease of intubation was scored using a scale of 1 to 4. Onset and offset time monitored with evoked twitch response of the adductor pollicis were recorded.
   Main Results: Intubation was successful in all patients and there was no difference in scores between the two groups. Although onset time was shorter with succinylcholine than with rocuronium, neuromuscular blockade was successfully antagonized in both groups, and the recovery profile was not different between the two groups.
   Conclusions: Rocuronium bromide at a nose of 0.6 mg/kg, when used with propofol and fentanyl for induction provides intubating conditions similar to succinylcholine 1.0 mg/kg at 1 minute The actual onset time and offset time, however, are significantly longer with rocuronium. There was no difference between atracurium and rocuronium as a maintenance drug Rocuronium is suitable for surgical procedures greater than 30 minutes, eliminating the need for an additional relaxant to succinylcholine. (C) 2000 by Elsevier Science Inc.
C1 Univ Washington, Harborview Med Ctr, Dept Anesthesiol, Seattle, WA 98104 USA.
C3 University of Washington; University of Washington Seattle; Harborview
   Medical Center
RP Lam, AM (corresponding author), Univ Washington, Harborview Med Ctr, Dept Anesthesiol, 325 9Th Ave,Box 359724, Seattle, WA 98104 USA.
CR Andrews JI, 1999, ACTA ANAESTH SCAND, V43, P4, DOI 10.1034/j.1399-6576.1999.430102.x
   Barclay K, 1997, BRIT J ANAESTH, V78, P92, DOI 10.1093/bja/78.1.92
   COOPER R, 1992, BRIT J ANAESTH, V69, P269, DOI 10.1093/bja/69.3.269
   Dhonneur G, 1999, ANESTHESIOLOGY, V90, P951, DOI 10.1097/00000542-199904000-00004
   HUIZINGA ACT, 1992, ACTA ANAESTH SCAND, V36, P463, DOI 10.1111/j.1399-6576.1992.tb03498.x
   Kirkegaard-Nielsen H, 1999, ANESTHESIOLOGY, V91, P131, DOI 10.1097/00000542-199907000-00021
   MAGORIAN T, 1993, ANESTHESIOLOGY, V79, P913, DOI 10.1097/00000542-199311000-00007
   Mazurek AJ, 1998, ANESTH ANALG, V87, P1259, DOI 10.1097/00000539-199812000-00009
   McCourt KC, 1998, ANAESTHESIA, V53, P867, DOI 10.1046/j.1365-2044.1998.00342.x
   Miguel R, 1999, ANESTHESIOLOGY, V91, P1648, DOI 10.1097/00000542-199912000-00016
   PUHRINGER FK, 1992, ANESTH ANALG, V75, P37
   Skinner HJ, 1998, ANAESTHESIA, V53, P702, DOI 10.1046/j.1365-2044.1998.396-az0506.x
   Sparr HJ, 1996, BRIT J ANAESTH, V77, P339, DOI 10.1093/bja/77.3.339
   Sparr HJ, 1996, ACTA ANAESTH SCAND, V40, P425, DOI 10.1111/j.1399-6576.1996.tb04464.x
   Weiss JH, 1997, J CLIN ANESTH, V9, P379, DOI 10.1016/S0952-8180(97)00065-2
   WRIGHT PMC, 1994, ANESTHESIOLOGY, V81, P1110, DOI 10.1097/00000542-199411000-00004
NR 16
TC 12
Z9 12
U1 1
U2 2
PU ELSEVIER SCIENCE INC
PI NEW YORK
PA 655 AVENUE OF THE AMERICAS, NEW YORK, NY 10010 USA
SN 0952-8180
J9 J CLIN ANESTH
JI J. Clin. Anesth.
PD SEP
PY 2000
VL 12
IS 6
BP 449
EP 453
DI 10.1016/S0952-8180(00)00191-4
PG 5
WC Anesthesiology
WE Science Citation Index Expanded (SCI-EXPANDED)
SC Anesthesiology
GA 376AH
UT WOS:000165435300005
PM 11090730
DA 2024-10-01
ER

PT J
AU Pendeville, PE
   Lois, F
   Scholtes, JL
AF Pendeville, P. E.
   Lois, F.
   Scholtes, J.-L.
TI A comparison of intubation conditions and time-course of action with
   rocuronium and mivacurium for day case anaesthesia
SO EUROPEAN JOURNAL OF ANAESTHESIOLOGY
LA English
DT Article
DE anaesthesia general; ambulatory surgery; neuromuscular blocking agents,
   mivacurium, rocuronium
ID RENAL-FAILURE; TRACHEAL INTUBATION; ORG-9426; PHARMACOKINETICS; BROMIDE;
   SURGERY; PHARMACODYNAMICS; SUCCINYLCHOLINE; ALFENTANIL; PROPOFOL
AB Background and objective: To compare intubation conditions and time-course of action of rocuronium and mivacurium for day case anaesthesia. Methods: Fifty ASA I or 11 patients were enrolled. Anaesthesia was induced with propofol using a target controlled infusion system (target 6-8 mu g mL(-1)) and sufentanil (0.25 mu g kg(-1)). It was maintained with propofol (target 3.5-4.5 mu g mL(-1)) and 50176 nitrous oxide in oxygen. Muscle relaxation was achieved with either mivacurium (0-15 mg kg(-1)) or rocuronium (0.3 mg kg(-1) I). Neuromuscular transmission was monitored and recorded continuously by acceleromyography using a TOF-WATCH SX (Biometer (TM)/; Denmark) with supramaximal train-of-four stimulation of the ulnar nerve. Tracheal intubation was carried out by an experienced anaesthetist blinded to the type of the muscle relaxant. Intubation conditions were evaluated according to a standard scheme (ease of laryngoscopy, position of vocal cords, airway reaction and limb movements). Results: Intubation conditions were good or excellent for both mivacurium 0.15 mg kg(-1) (good = 8%; excellent = 92%) and rocuronium 0.3 mg kg(-1) (excellent = 100%). Times to maximum blockade and clinical duration were not different. Conclusions: There is no significant difference between mivacurium and rocuronium concerning the onset and the recovery of muscle relaxation. Rocuronium is an alternative to mivacurium for short procedures, without the risk of unexpected prolonged relaxation due to a possible defect in plasma cholinesterase.
C1 Clin Univ St Luc, UCL Med Sch, Dept Anaesthesiol, B-1200 Brussels, Belgium.
C3 Universite Catholique Louvain; Cliniques Universitaires Saint-Luc
RP Pendeville, PE (corresponding author), St Luc Univ Hosp, Dept Anaesthesiol, Ave Hippocrate 10-1821, B-1200 Brussels, Belgium.
EM pendeville@anes.ucl.ac.be
OI Fernande, Lois/0000-0003-1089-2543
CR Barclay K, 1997, BRIT J ANAESTH, V78, P92, DOI 10.1093/bja/78.1.92
   Bhananker SM, 2005, ANESTH ANALG, V101, P819, DOI 10.1213/01.ANE.0000175213.87556.D8
   BOOIJ LHDJ, 1991, ANAESTHESIA, V46, P341, DOI 10.1111/j.1365-2044.1991.tb09539.x
   COOK DR, 1992, BRIT J ANAESTH, V69, P580, DOI 10.1093/bja/69.6.580
   COOPER RA, 1993, BRIT J ANAESTH, V71, P222, DOI 10.1093/bja/71.2.222
   Garvey LH, 2001, ACTA ANAESTH SCAND, V45, P1204, DOI 10.1034/j.1399-6576.2001.451005.x
   GOUDSOUZIAN NG, 1993, ANESTH ANALG, V77, P183
   Guttormsen AB, 2001, ACTA ANAESTH SCAND, V45, P1189, DOI 10.1034/j.1399-6576.2001.451001.x
   KHALIL M, 1994, ANESTHESIOLOGY, V80, P1241, DOI 10.1097/00000542-199406000-00011
   KHUENLBRADY KS, 1993, ANAESTHESIA, V48, P873, DOI 10.1111/j.1365-2044.1993.tb07417.x
   Laxenaire MC, 2001, BRIT J ANAESTH, V87, P549, DOI 10.1093/bja/87.4.549
   LEVY JH, 1994, ANESTH ANALG, V78, P318, DOI 10.1213/00000539-199402000-00020
   MAGORIAN T, 1995, ANESTH ANALG, V80, P754, DOI 10.1097/00000539-199504000-00018
   MEISTELMAN C, 1992, CAN J ANAESTH, V39, P665, DOI 10.1007/BF03008227
   Mellinghoff H, 1994, Eur J Anaesthesiol Suppl, V9, P20
   Mertes PM, 2003, ANESTHESIOLOGY, V99, P536, DOI 10.1097/00000542-200309000-00007
   OSTERGAARD D, 1991, ANESTHESIOLOGY, V75, pA774
   Pino RM, 1998, ANESTHESIOLOGY, V88, P673, DOI 10.1097/00000542-199803000-00018
   POLLARD BJ, 1995, EUR J ANAESTH, V12, P81
   PRIEN T, 1995, EUR J ANAESTH, V12, P85
   PUHRINGER FK, 1992, ANESTH ANALG, V75, P37
   Robertson EN, 2005, EUR J ANAESTH, V22, P929, DOI 10.1017/S0265021505001584
   Savarese J J, 1973, Acta Anaesthesiol Scand Suppl, V53, P43
   SAVARESE JJ, 1988, ANESTHESIOLOGY, V68, P723, DOI 10.1097/00000542-198805000-00010
   SCHELLER MS, 1992, ANESTH ANALG, V75, P788
   Tang J, 1996, ANESTH ANALG, V82, P994, DOI 10.1097/00000539-199605000-00018
   WIERDA JMK, 1996, CLIN ASPECTS ROCURON, P19
NR 27
TC 9
Z9 12
U1 0
U2 3
PU LIPPINCOTT WILLIAMS & WILKINS
PI PHILADELPHIA
PA 530 WALNUT ST, PHILADELPHIA, PA 19106-3621 USA
SN 0265-0215
J9 EUR J ANAESTH
JI Eur. J. Anaesth.
PD JUN
PY 2007
VL 24
IS 6
BP 546
EP 550
DI 10.1017/S0265021506002341
PG 5
WC Anesthesiology
WE Science Citation Index Expanded (SCI-EXPANDED)
SC Anesthesiology
GA 175US
UT WOS:000247040100013
PM 17241507
OA Bronze
DA 2024-10-01
ER

PT J
AU Schmidt, M
   Rössler, J
   Brooker, J
   Lara-Erazo, V
   Ekrami, E
   Pu, X
   Turan, A
   Sessler, DI
   Ruetzler, K
AF Schmidt, Marc
   Rossler, Julian
   Brooker, Jack
   Lara-Erazo, Valentina
   Ekrami, Elyad
   Pu, Xuan
   Turan, Alparslan
   Sessler, Daniel I.
   Ruetzler, Kurt
TI Postoperative oxygenation assessed by SpO2/FiO2 ratio and respiratory
   complications after reversal of neuromuscular block with Sugammadex or
   neostigmine: A retrospective cohort study
SO JOURNAL OF CLINICAL ANESTHESIA
LA English
DT Article
DE Anesthesia; Neostigmine; Neuromuscular block; Sugammadex; Postoperative
   oxygenation; Pulmonary complications
ID PULMONARY COMPLICATIONS; SPO(2)/FIO(2) RATIO; SURGICAL CONDITIONS;
   INCREASED RISK; ASSOCIATION; HYPOXEMIA; STRONGER; SURGERY; SOCIETY;
   TRIAL
AB Study objective: Residual neuromuscular block may lead to postoperative muscle weakness, inadequate oxygenation, and other pulmonary complications. Sugammadex may provide more rapid and effective restoration of neuromuscular function than neostigmine. We therefore tested the primary hypothesis that noncardiac surgical patients given sugammadex oxygenate better during initial recovery than those given neostigmine. Secondarily, we tested the hypothesis that patients given sugammadex have fewer pulmonary complications during hospitalization. Design: Retrospective cohort analysis. Setting: Postoperative recovery area of a tertiary care hospital. Patients: Adults who had non-cardiothoracic surgery and were given either neostigmine or sugammadex. Interventions: None.Measurements: The primary outcome was the lowest SpO2/FiO2 ratio in the post-anesthesia care unit. The secondary outcome was a composite of pulmonary complications. Main results: Among 71,457 cases, 10,708 (15%) were given sugammadex and 60,749 (85%) received neostigmine. After propensity weighting, the mean minimum SpO2/FiO2 ratio was 301 +/- 77 (SD) in patients given sugammadex and 303 +/- 71 in those given neostigmine, yielding an estimated difference in means of -3.5 (95% confidence interval: -5.3, -1.7; P = 0.0002). 4.4% of patients given sugammadex and 3.6% of patients given neostigmine had postoperative pulmonary complications (P = 0.0005, number-needed-to-be-exposed =136; 95% CI: 83, 330), with the main contributing components being new bronchospasm or exacerbation of obstructive pulmonary disease. Conclusions: Postoperative minimum SpO2/FiO2 ratio during PACU admission was similar after reversal of neuromuscular block by sugammadex and neostigmine. Reversal with sugammadex was associated with more pulmonary complications, but most were minor and of little consequence.
C1 [Schmidt, Marc; Rossler, Julian; Brooker, Jack; Lara-Erazo, Valentina; Ekrami, Elyad; Pu, Xuan; Turan, Alparslan; Sessler, Daniel I.; Ruetzler, Kurt] Cleveland Clin, Anesthesiol Inst, Dept Outcomes Res, Cleveland, OH USA.
   [Pu, Xuan] Cleveland Clin, Dept Quantitat Hlth Sci, Cleveland, OH USA.
   [Turan, Alparslan; Ruetzler, Kurt] Cleveland Clin, Anesthesiol Inst, Dept Gen Anesthesiol, Cleveland, OH USA.
C3 Cleveland Clinic Foundation; Cleveland Clinic Foundation; Cleveland
   Clinic Foundation
RP Ruetzler, K (corresponding author), Cleveland Clin, Dept Outcomes Res, 9500 Euclid Ave,L1-407, Cleveland, OH 44195 USA.
EM ruetzlk@ccf.org
RI ; Ruetzler, Kurt/W-2596-2017
OI Lara-Erazo, Valentina/0000-0002-1570-1657; Ruetzler,
   Kurt/0000-0003-0467-1736
CR Abad-Gurumeta A, 2015, ANAESTHESIA, V70, P1441, DOI 10.1111/anae.13277
   Aggarwal P, 2019, THER ADV DRUG SAF, V10, DOI 10.1177/2042098619869077
   Bartels K, 2020, ANESTH ANALG, V131, P555, DOI 10.1213/ANE.0000000000004553
   Belcher AW, 2017, J CLIN ANESTH, V43, P33, DOI 10.1016/j.jclinane.2017.09.005
   Bender R, 2002, J CLIN EPIDEMIOL, V55, P525, DOI 10.1016/S0895-4356(01)00510-8
   Berg H, 1997, ACTA ANAESTH SCAND, V41, P1095, DOI 10.1111/j.1399-6576.1997.tb04851.x
   Blobner M, 2023, BRIT J ANAESTH, V130, P41
   Blobner M, 2020, BRIT J ANAESTH, V124, P63, DOI 10.1016/j.bja.2019.08.023
   Blobner M, 2015, SURG ENDOSC, V29, P627, DOI 10.1007/s00464-014-3711-7
   Booij LHDJ, 2009, ANAESTHESIA, V64, P31, DOI 10.1111/j.1365-2044.2008.05868.x
   Bulka CM, 2016, ANESTHESIOLOGY, V125, P647, DOI 10.1097/ALN.0000000000001279
   Carron M, 2016, J CLIN ANESTH, V35, P1, DOI 10.1016/j.jclinane.2016.06.018
   Catoire P, 2021, AM J EMERG MED, V44, P116, DOI 10.1016/j.ajem.2021.01.092
   Cohen B, 2019, EUR J ANAESTH, V36, P320, DOI 10.1097/EJA.0000000000000980
   Colquhoun DA, 2023, BRIT J ANAESTH, V130, pe148, DOI 10.1016/j.bja.2022.04.023
   Dencker EE, 2021, BMC SURG, V21, DOI 10.1186/s12893-021-01392-z
   Festic E, 2015, J INTENSIVE CARE MED, V30, P209, DOI 10.1177/0885066613516411
   Fuchs-Buder T, 2023, EUR J ANAESTH, V40, P82, DOI 10.1097/EJA.0000000000001769
   Fukuda Y, 2021, PLOS ONE, V16, DOI 10.1371/journal.pone.0245927
   Grosse-Sundrup M, 2012, BMJ-BRIT MED J, V345, DOI 10.1136/bmj.e6329
   Hemmes SNT, 2017, EUR J ANAESTH, V34, P492, DOI 10.1097/EJA.0000000000000646
   Hristovska AM, 2017, COCHRANE DB SYST REV, DOI 10.1002/14651858.CD012763
   Jammer I, 2015, EUR J ANAESTH, V32, P88, DOI 10.1097/EJA.0000000000000118
   Khan NA, 2006, J GEN INTERN MED, V21, P177, DOI 10.1111/j.1525-1497.2006.00319.x
   Kheterpal S, 2020, ANESTHESIOLOGY, V132, P1371, DOI 10.1097/ALN.0000000000003256
   Kirmeier E, 2019, LANCET RESP MED, V7, P129, DOI 10.1016/S2213-2600(18)30294-7
   Ledowski T, 2021, BRIT J ANAESTH, V127, P316, DOI 10.1016/j.bja.2021.04.026
   Leslie K, 2020, ANESTHESIOLOGY, V132, P1299, DOI 10.1097/ALN.0000000000003282
   Li G, 2021, ANESTHESIOLOGY, V134, P862, DOI 10.1097/ALN.0000000000003735
   Lu XF, 2020, RESP RES, V21, DOI 10.1186/s12931-020-01455-4
   Madsen MV, 2015, ACTA ANAESTH SCAND, V59, P1, DOI 10.1111/aas.12419
   Meistelman C, 2016, CURR OPIN ANESTHESIO, V29, P462, DOI 10.1097/ACO.0000000000000359
   Miskovic A, 2017, BRIT J ANAESTH, V118, P317, DOI 10.1093/bja/aex002
   Murphy GS, 2008, ANESTH ANALG, V107, P130, DOI 10.1213/ane.0b013e31816d1268
   Olesnicky B, 2022, RANDOMISED TRIAL ANE, V2022
   Park JY, 2015, KOREAN J ANESTHESIOL, V68, P1, DOI 10.4097/kjae.2015.68.1.1
   ROSENBERG J, 1993, SURGERY, V114, P76
   Sun Z, 2015, ANESTH ANALG, V121, P709, DOI 10.1213/ANE.0000000000000836
   Thilen SR, 2023, ANESTHESIOLOGY, V138, P13, DOI 10.1097/ALN.0000000000004379
   Todd MM, 2014, ANESTH ANALG, V119, P323, DOI 10.1213/ANE.0000000000000261
   Togioka BM, 2020, BRIT J ANAESTH, V124, P553, DOI 10.1016/j.bja.2020.01.016
   Turan A, 2022, ANESTHESIOLOGY, V137, P406, DOI 10.1097/ALN.0000000000004342
NR 42
TC 1
Z9 1
U1 1
U2 3
PU ELSEVIER SCIENCE INC
PI NEW YORK
PA STE 800, 230 PARK AVE, NEW YORK, NY 10169 USA
SN 0952-8180
EI 1873-4529
J9 J CLIN ANESTH
JI J. Clin. Anesth.
PD SEP
PY 2023
VL 88
AR 111138
DI 10.1016/j.jclinane.2023.111138
EA MAY 2023
PG 8
WC Anesthesiology
WE Science Citation Index Expanded (SCI-EXPANDED)
SC Anesthesiology
GA H7WK4
UT WOS:000998018900001
PM 37148836
DA 2024-10-01
ER

PT J
AU Schumacher, PM
   Stadler, KS
   Wirz, R
   Leibundgut, D
   Pfister, CA
   Zbinden, AM
AF Schumacher, P. M.
   Stadler, K. S.
   Wirz, R.
   Leibundgut, D.
   Pfister, C. A.
   Zbinden, A. M.
TI Model-based control of neuromuscular block using mivacurium: design and
   clinical verification
SO EUROPEAN JOURNAL OF ANAESTHESIOLOGY
LA English
DT Article
DE anaesthesia general; neuromuscular blockade, monitoring, automation,
   closed-loop; control; neuromuscular blocking agents; mivacurium;
   electromyography; computer simulation
ID LOOP FEEDBACK-CONTROL; CONTINUOUS-INFUSION; YOUNG-ADULT;
   PHARMACODYNAMICS; PHARMACOKINETICS; VECURONIUM; PHARMACOLOGY;
   PERFORMANCE; ATRACURIUM
AB Background. Short-acting agents for neuromuscular block (NMB) require frequent dosing adjustments for individual patient's needs. In this study, we verified a new closed-loop controller for mivacurium dosing in clinical trials. Methods: Fifteen patients were studied. T1% measured with electromyography was used as input signal for the model-based controller. After induction of propofol/opiate anaesthesia, stabilization of baseline electromyography signal was awaited and a bolus of 0.3 mg kg(-1) mivacurium was then administered to facilitate endotracheal intubation. Closed-loop infusion was started thereafter, targeting a neuromuscular block of 90%. Setpoint deviation, the number of manual interventions and surgeon's complaints were recorded. Drug use and its variability between and within patients were evaluated. Results: Median time of closed-loop control for the I 1 patients included in the data processing was 135 [89-336] min (median [range]). Four patients had to be excluded because of sensor problems. Mean absolute deviation from setpoint was 1.8 +/- 0.9 T1%. Neither manual interventions nor complaints from the surgeons were recorded. Mean necessary mivacurium infusion rate was 7.0 +/- 2.2 mu g kg(-1) min(-1). Intrapatient variability of mean infusion rates over 30-min interval showed high differences up to a factor of 1.8 between highest and lowest requirement in the same patient. Conclusions: Neuromuscular block can precisely be controlled with mivacurium using our model-based controller. The amount of mivacurium needed to maintain T1% at defined constant levels differed largely between and within patients. Closed-loop control seems therefore advantageous to automatically maintain neuromuscular block at constant levels.
C1 Univ Hosp Bern, Dept Anesthesiol, CH-3010 Bern, Switzerland.
   Swiss Fed Inst Technol, Automat Control Lab, Zurich, Switzerland.
C3 University of Bern; University Hospital of Bern; Swiss Federal
   Institutes of Technology Domain; ETH Zurich
RP Schumacher, PM (corresponding author), Univ Hosp Bern, Dept Anesthesiol, CH-3010 Bern, Switzerland.
EM peter.schumacher@dkf.unibe.ch
RI Pfister, Christoph/B-6458-2011
OI Stadler, Konrad Shedden/0000-0003-0316-2657
CR ALI HH, 1988, BRIT J ANAESTH, V61, P541, DOI 10.1093/bja/61.5.541
   Arbous MS, 2005, ANESTHESIOLOGY, V102, P257, DOI 10.1097/00000542-200502000-00005
   BRANDOM BW, 1989, BRIT J ANAESTH, V62, P488, DOI 10.1093/bja/62.5.488
   CALDWELL JE, 1995, INT ANESTHESIOL CLIN, V33, P39, DOI 10.1097/00004311-199500000-00003
   COOK DR, 1992, BRIT J ANAESTH, V69, P580, DOI 10.1093/bja/69.6.580
   DEMEY JC, 1995, ANAESTHESIA, V50, P947, DOI 10.1111/j.1365-2044.1995.tb05925.x
   ERIKSSON LI, 1993, ANESTHESIOLOGY, V78, P693, DOI 10.1097/00000542-199304000-00012
   Ezzine S, 2002, ANESTHESIOLOGY, V97, P622, DOI 10.1097/00000542-200209000-00016
   Geldner G, 1999, ANAESTHESIST, V48, P157, DOI 10.1007/s001010050682
   Kansanaho M, 1996, INT J CLIN MONIT COM, V13, P217, DOI 10.1023/A:1016956507342
   LIEN CA, 1994, ANESTHESIOLOGY, V80, P1296, DOI 10.1097/00000542-199406000-00017
   MADDINENI VR, 1994, BRIT J ANAESTH, V73, P608, DOI 10.1093/bja/73.5.608
   MERETOJA OA, 1993, BRIT J ANAESTH, V71, P232, DOI 10.1093/bja/71.2.232
   OLKKOLA KT, 1991, ACTA ANAESTH SCAND, V35, P420, DOI 10.1111/j.1399-6576.1991.tb03321.x
   OLKKOLA KT, 1991, EUR J ANAESTH, V8, P7
   Ostergaard D, 2002, ACTA ANAESTH SCAND, V46, P684, DOI 10.1034/j.1399-6576.2002.460609.x
   Pellissier D, 1995, ANN FR ANESTH, V14, P467, DOI 10.1016/S0750-7658(05)80486-1
   Powers D M, 1992, J Clin Anesth, V4, P123, DOI 10.1016/0952-8180(92)90028-Y
   SAVARESE JJ, 1988, ANESTHESIOLOGY, V68, P723, DOI 10.1097/00000542-198805000-00010
   SCHUMACHER PM, 2003, WORLD C MED PHYS BIO
   STADLER KS, 2003, EUR CONTR C ECC
   VARVEL JR, 1992, J PHARMACOKINET BIOP, V20, P63, DOI 10.1007/BF01143186
   Viby-Mogensen J, 2000, ACTA ANAESTH SCAND, V44, P1169, DOI 10.1034/j.1399-6576.2000.441002.x
   Viby-Mogensen J, 2000, BRIT J ANAESTH, V84, P301, DOI 10.1093/oxfordjournals.bja.a013428
   Viby-Mongensen J, 2000, ANESTHESIA, P1351
   VibyMogensen J, 1996, ACTA ANAESTH SCAND, V40, P59, DOI 10.1111/j.1399-6576.1996.tb04389.x
NR 26
TC 9
Z9 10
U1 0
U2 1
PU LIPPINCOTT WILLIAMS & WILKINS
PI PHILADELPHIA
PA TWO COMMERCE SQ, 2001 MARKET ST, PHILADELPHIA, PA 19103 USA
SN 0265-0215
EI 1365-2346
J9 EUR J ANAESTH
JI Eur. J. Anaesth.
PD AUG
PY 2006
VL 23
IS 8
BP 691
EP 699
DI 10.1017/S0265021506000524
PG 9
WC Anesthesiology
WE Science Citation Index Expanded (SCI-EXPANDED)
SC Anesthesiology
GA 068UV
UT WOS:000239400900011
PM 16805935
OA Bronze
DA 2024-10-01
ER

PT J
AU Zhou, TJ
   Chiu, JW
   White, PF
   Forestner, JE
   Murphy, MT
AF Zhou, TJ
   Chiu, JW
   White, PF
   Forestner, JE
   Murphy, MT
TI Reversal of rocuronium with edrophonium during propofol versus
   sevoflurane anesthesia
SO ACTA ANAESTHESIOLOGICA SCANDINAVICA
LA English
DT Article
DE anesthetics, intravenous, propofol; anesthetics, volatile, sevoflurane;
   neuromuscular relaxants, rocuronium; antagonists, neuromuscular
   relaxants; edrophonium
ID INDUCED NEUROMUSCULAR BLOCK; TIME-COURSE; NEOSTIGMINE ANTAGONISM;
   ENFLURANE ANESTHESIA; ISOFLURANE; POTENTIATION; PANCURONIUM; DESFLURANE;
   ATRACURIUM; RECOVERY
AB Background: The use of volatile anesthetics for maintenance of anesthesia can enhance the action of non-depolarizing muscle relaxants and interfere with the reversal of neuromuscular blockade. In this study, we studied the antagonism of rocuronium with edrophonium-atropine during propofol- versus sevoflurane-based anesthesia.
   Methods: Following induction of anesthesia with propofol (2-2.5 mg kg(-1), iv) and fentanyl (1-2 mug kg(-1) iv), rocuronium 0.6 mg kg(-1) iv was administered to facilitate tracheal intubation. Patients were then randomized to receive either a propofol infusion (100 mug kg(-1) min(-1)) or sevoflurane (1.0%, end-tidal) in combination with nitrous oxide 66% for maintenance of anesthesia. Neuromuscular blockade was monitored using electromyography at the wrist, and reversed with edrophonium 1.0 mg kg(-1) and atropine 0.015 mg kg(-1) when the first twitch hight (T-1) of the train-of-four (TOF) stimulation recovered to 25% of the baseline value. Anesthetic maintenance with propofol or sevoflurane was continued following reversal until a TOF ratio of 0.7 was attained.
   Results: The clinical duration of action (i.e., time to 25% T-1 recovery) was similar during both propofol- (39.3+/-14.6 min) and sevoflurane-based (48.1+/-19.7 min) anesthesia. However, the reversal time from 25% T-1 to TOF ratio of 0.7 was significantly longer with sevoflurane [Median 2.8 (range 0.5-18.8) min] compared with propofol [1.5 (0.75-3) min] (P<0.05).
   Conclusions: We conclude that the clinical duration of action after a single dose of rocuronium, 0.6 mg kg(-1) iv, was similar during both propofol- and sevoflurane-based anesthesia. However, the reversal of rocuronium-induced residual blockade was slower and more variable in the presence of sevoflurane.
C1 Univ Texas, SW Med Ctr, Dept Anesthesiol & Pain Management, Dallas, TX 75239 USA.
C3 University of Texas System; University of Texas Dallas; University of
   Texas Southwestern Medical Center Dallas
RP White, PF (corresponding author), Univ Texas, SW Med Ctr, Dept Anesthesiol & Pain Management, 5323 Harry Hines Blvd,F2-208, Dallas, TX 75239 USA.
RI zhou, Tian/JRX-2651-2023
CR BAURAIN MJ, 1991, ANESTHESIOLOGY, V74, P474, DOI 10.1097/00000542-199103000-00014
   Bevan JC, 1998, ANESTH ANALG, V87, P772, DOI 10.1097/00000539-199810000-00006
   CALDWELL JE, 1991, ANESTHESIOLOGY, V74, P412, DOI 10.1097/00000542-199103000-00004
   DELISLE S, 1982, BRIT J ANAESTH, V54, P441, DOI 10.1093/bja/54.4.441
   DERNOVOI B, 1987, ANESTHESIOLOGY, V66, P698, DOI 10.1097/00000542-198705000-00022
   ENGBAEK J, 1989, ANESTHESIOLOGY, V71, P391, DOI 10.1097/00000542-198909000-00014
   KALLI I, 1989, BRIT J ANAESTH, V62, P188, DOI 10.1093/bja/62.2.188
   KOPMAN AF, 1995, CAN J ANAESTH, V42, P1090, DOI 10.1007/BF03015094
   Lowry DW, 1998, ANESTH ANALG, V87, P936, DOI 10.1097/00000539-199810000-00036
   Morita T, 1996, CAN J ANAESTH, V43, P799, DOI 10.1007/BF03013032
   MORITA T, 1995, ANESTH ANALG, V80, P1175, DOI 10.1097/00000539-199506000-00019
   Morita T, 1997, ANAESTHESIA, V52, P538, DOI 10.1111/j.1365-2222.1997.119-az0123.x
   VibyMogensen J, 1996, ACTA ANAESTH SCAND, V40, P59, DOI 10.1111/j.1399-6576.1996.tb04389.x
   WITHINGTON DE, 1991, ANESTH ANALG, V72, P469
   WRIGHT PMC, 1995, ANESTHESIOLOGY, V82, P404, DOI 10.1097/00000542-199502000-00011
   Xue FS, 1998, ANAESTHESIA, V53, P25, DOI 10.1111/j.1365-2044.1998.00278.x
NR 16
TC 5
Z9 5
U1 0
U2 0
PU MUNKSGAARD INT PUBL LTD
PI COPENHAGEN
PA 35 NORRE SOGADE, PO BOX 2148, DK-1016 COPENHAGEN, DENMARK
SN 0001-5172
J9 ACTA ANAESTH SCAND
JI Acta Anaesthesiol. Scand.
PD FEB
PY 2001
VL 45
IS 2
BP 246
EP 249
DI 10.1034/j.1399-6576.2001.450217.x
PG 4
WC Anesthesiology
WE Science Citation Index Expanded (SCI-EXPANDED)
SC Anesthesiology
GA 398VX
UT WOS:000166778100017
PM 11167172
DA 2024-10-01
ER

PT J
AU Wisely, NA
   Cook, PR
AF Wisely, NA
   Cook, PR
TI General anaesthesia in a man with mitochondrial myopathy undergoing eye
   surgery
SO EUROPEAN JOURNAL OF ANAESTHESIOLOGY
LA English
DT Article
DE musculoskeletal diseases, muscular diseases, mitochondrial myopathies;
   surgical procedures operative, ophthalmological surgical procedures,
   lens implantation, intraocular; anaesthesia, general; neuromuscular
   blocking agents, neuromuscular non-depolarizing agents, vecuronium
ID KEARNS-SAYRE-SYNDROME; SENSITIVITY; DYSFUNCTION; ANESTHESIA; DISEASES
AB Mitochondrial myopathies are rare complex multisystem disorders, which can present several potential anaesthetic problems. A 49-year-old man with mitochondrial myopathy was anaesthetized successfully for cataract extraction using propofol and alfentanil infusions. Vecuronium sensitivity was apparent, with a prolonged duration of action, despite dosage reduction.
C1 Royal Oldham Hosp NHS Trust, Dept Anaesthesia, Oldham OL1 2JH, Lancs, England.
RP Wisely, NA (corresponding author), 8 Old Oak St, Manchester M20 6RH, Lancs, England.
CR *ABPI, NOC DAT ABPI COMP DA, P1099
   BAROHN RJ, 1990, NEUROLOGY, V40, P103, DOI 10.1212/WNL.40.1.103
   BURNS AM, 1989, ANAESTHESIA, V44, P975, DOI 10.1111/j.1365-2044.1989.tb09200.x
   Consalvo D, 1997, MEDICINA-BUENOS AIRE, V57, P67
   DEVIVO DC, 1993, BRAIN DEV-JPN, V15, P1, DOI 10.1016/0387-7604(93)90002-P
   Finsterer J, 1998, CAN J ANAESTH, V45, P781, DOI 10.1007/BF03012149
   HARDING AE, 1988, J MED GENET, V25, P528, DOI 10.1136/jmg.25.8.528
   Keyes MA, 1996, PAEDIATR ANAESTH, V6, P329, DOI 10.1111/j.1460-9592.1996.tb00459.x
   LAUWERS MH, 1994, ANAESTHESIA, V49, P876, DOI 10.1111/j.1365-2044.1994.tb04263.x
   MASLOW A, 1993, ANESTH ANALG, V76, P884
   Naguib M, 1996, ANESTHESIOLOGY, V84, P1506, DOI 10.1097/00000542-199606000-00029
   OHTANI Y, 1985, BRAIN DEV-JPN, V7, P249
   Ortiz M, 1997, Rev Esp Anestesiol Reanim, V44, P159
   Rosaeg OP, 1996, CAN J ANAESTH, V43, P403, DOI 10.1007/BF03011722
   SCHAPIRA AHV, 1989, BRIT MED J, V298, P1127, DOI 10.1136/bmj.298.6681.1127
   SWASH M, 1978, J NEUROL SCI, V38, P348
   ZEVIANI M, 1992, BRAIN PATHOL, V2, P121, DOI 10.1111/j.1750-3639.1992.tb00680.x
   ZEVIANI M, 1994, BAILLIERE CLIN NEUR, V3, P315
NR 18
TC 14
Z9 14
U1 0
U2 2
PU BLACKWELL SCIENCE LTD
PI OXFORD
PA P O BOX 88, OSNEY MEAD, OXFORD OX2 0NE, OXON, ENGLAND
SN 0265-0215
J9 EUR J ANAESTH
JI Eur. J. Anaesth.
PD MAY
PY 2001
VL 18
IS 5
BP 333
EP 335
PG 3
WC Anesthesiology
WE Science Citation Index Expanded (SCI-EXPANDED)
SC Anesthesiology
GA 431JD
UT WOS:000168627300009
PM 11350477
DA 2024-10-01
ER

PT J
AU Pühringer, FK
   Kristen, P
   Rex, C
AF Puehringer, F. K.
   Kristen, P.
   Rex, C.
TI Sugammadex reversal of rocuronium-induced neuromuscular block in
   Caesarean section patients: a series of seven cases
SO BRITISH JOURNAL OF ANAESTHESIA
LA English
DT Article
DE anaesthesia; Caesarean section; reversal; rocuronium; sugammadex
ID PHASE-II; MULTICENTER; SAFETY; SUCCINYLCHOLINE; VECURONIUM; POSTPARTUM;
   ANESTHESIA; ORG-25969; EFFICACY; ORG-9426
AB Sugammadex is a selective relaxant-binding agent, which reverses rocuronium-induced neuromuscular blocks of any depth by chemical encapsulation of rocuronium in the plasma in various groups of patients. We reported seven Caesarean section cases, undergoing general anaesthesia with thiopental (6 mg kg(-1)) and rocuronium (0.6 mg kg(-1)) who were given desflurane and fentanyl for maintenance of anaesthesia after delivery. The action of rocuronium may be prolonged in pregnant women. At the end of the operation, all patients had a significant degree of neuromuscular block. In five patients, there was no single twitch response and no TOF ratio, one patient had one twitch detectable, and in one patient, a TOF ratio of 3% was detected. The recommended dose of sugammadex for reversal of profound block (4 mg kg(-1)) or moderate block (2 mg kg(-1)) was given. In all patients, sugammadex provided rapid and sufficient reversal to TOF > 0.9 within 2 min. All patients were monitored after operation, and no signs of recurarization occurred in any patient and no signs of neuromuscular weakness were observed.
C1 [Puehringer, F. K.; Rex, C.] Klinikum Steinenberg, Dept Anaesthesiol & Intens Care Med, D-72764 Reutlingen, Germany.
   [Kristen, P.] Klinikum Steinenberg, Dept Obstet & Gynaecol, D-72764 Reutlingen, Germany.
RP Pühringer, FK (corresponding author), Klinikum Steinenberg, Dept Anaesthesiol & Intens Care Med, Steinenbergstr 31, D-72764 Reutlingen, Germany.
EM puehringer_f@kreiskliniken-reutlingen.de
FU Shering-Plough
FX FKP and CR have previously received research grants and honoraria for
   studies and lectures from Shering-Plough. No funding or grant was
   received for this Case report. FKP is a member of the German advisory
   board of Shering Plough.
CR ABOULEISH E, 1994, BRIT J ANAESTH, V73, P336, DOI 10.1093/bja/73.3.336
   [Anonymous], 2003, COCHRANE DB SYST REV
   Bom A, 2002, ANGEW CHEM INT EDIT, V41, P266
   CAMP C, 1987, ANESTHESIOLOGY, V76, P1006
   Epemolu O, 2003, ANESTHESIOLOGY, V99, P632, DOI 10.1097/00000542-200309000-00018
   Gijsenbergh F, 2005, ANESTHESIOLOGY, V103, P695, DOI 10.1097/00000542-200510000-00007
   Groudine SB, 2007, ANESTH ANALG, V104, P555, DOI 10.1213/01.ane.0000260135.46070.c3
   KHUENLBRADY KS, 1991, ANESTH ANALG, V72, P110
   Kopman AF, 2004, ANESTH ANALG, V98, P102, DOI [10.1213/01.ANE.0000094985.19305.E9, 10.1213/01.ANE.000009485.19305.E9]
   MAGORIAN T, 1993, ANESTHESIOLOGY, V79, P913, DOI 10.1097/00000542-199311000-00007
   Pühringer FK, 2008, ANESTHESIOLOGY, V109, P188, DOI 10.1097/ALN.0b013e31817f5bc7
   PUHRINGER FK, 1992, ANESTH ANALG, V75, P37
   Puhringer FK, 1997, ANESTH ANALG, V84, P352, DOI 10.1097/00000539-199702000-00020
   Sparr HJ, 2007, ANESTHESIOLOGY, V106, P935, DOI 10.1097/01.anes.0000265152.78943.74
   Staals LM, 2008, BRIT J ANAESTH, V101, P492, DOI 10.1093/bja/aen216
   Vanacker BF, 2007, ANESTH ANALG, V104, P563, DOI 10.1213/01.ane.0000231829.29177.8e
   VANDENBROEK L, 1994, EUR J ANAESTHESIO S9, V11, P128
NR 17
TC 38
Z9 41
U1 0
U2 1
PU OXFORD UNIV PRESS
PI OXFORD
PA GREAT CLARENDON ST, OXFORD OX2 6DP, ENGLAND
SN 0007-0912
J9 BRIT J ANAESTH
JI Br. J. Anaesth.
PD NOV
PY 2010
VL 105
IS 5
BP 657
EP 660
DI 10.1093/bja/aeq227
PG 4
WC Anesthesiology
WE Science Citation Index Expanded (SCI-EXPANDED)
SC Anesthesiology
GA 666MJ
UT WOS:000283119200015
PM 20736231
OA Bronze
DA 2024-10-01
ER

PT J
AU Arikan, FGO
   Turan, G
   Ozgultekin, A
   Sivrikaya, Z
   Cosar, BC
   Onder, DN
AF Arikan, Fatma Gulcin Ozturk
   Turan, Guldem
   Ozgultekin, Asu
   Sivrikaya, Zubeyir
   Cosar, Bekir Cem
   Onder, Dondu Nisa
TI Rocuronium: automatic infusion versus manual administration with TOF
   monitorisation
SO JOURNAL OF CLINICAL MONITORING AND COMPUTING
LA English
DT Article
DE Monitoring; Neuromuscular block; Rocuronium; General anaesthesia
ID CLOSED-LOOP CONTROL; BISPECTRAL INDEX; NEUROMUSCULAR BLOCK;
   CONTROL-SYSTEM; ANESTHESIA; PROPOFOL; ISOFLURANE; MIVACURIUM; MODEL
AB TOF (train-of-four) monitoring provides objective data in application of neuromuscular blocking agent. Thus, applicator-based differences are eliminated and optimum muscle relaxation is maintained during operation. In the present study, we aimed to compare the effects of target-controlled infusion system and standard TOF monitoring, on use of rocuronium. ASA I-II patients, who were aged between 18 and 75 years and scheduled for elective abdominal surgery at HaydarpaAYa Numune Training and Research Hospital, were enrolled in the study. In order to evaluate neuromuscular blockade, the patients in Group 1 were connected to the acceleromyography device of the target-controlled infusion pump (Veryark-CLMRIS-I-China) while the ones in Group 2 were connected to the routinely used acceleromyography device (TOF Watch SX). There was no significant difference between groups regarding patient characteristics, the durations of anaesthesia and surgery, quality of intubation, time to extubation and time to recovery (TOF ratio of 0.9). Intubation time was significantly longer in Group 1 (Automated group) as compared to Group 2 (Control group) (p < 0.05). The total rocuronium amount used in Group 1 was found to be significantly higher than the amount used in Group 2 (p < 0.05). There was no clinical evidence of residual neuromuscular blockage or reoccurrence of neuromuscular blockage in any patient in either group. Both methods can be used for administration of neuromuscular blocker agent during moderate time anesthesia. No advantage was noted when rocuronium was administered via automatical infusion pump during anaesthesia.
C1 [Arikan, Fatma Gulcin Ozturk; Cosar, Bekir Cem] Nigde Bor State Hosp, Dept Anaesthesiol & Intens Care, Nigde, Turkey.
   [Turan, Guldem] Fatih Sultan Mehmet Teaching & Res Hosp, Dept Anaesthesiol & Intens Care, Istanbul, Turkey.
   [Ozgultekin, Asu] Haydarpasa Numune Teaching & Res Hosp, Dept Anaesthesiol & Intens Care, Istanbul, Turkey.
   [Sivrikaya, Zubeyir] Trabzon Surmene State Hosp, Dept Anaesthesiol & Intens Care, Trabzon, Turkey.
   [Onder, Dondu Nisa] Nigde State Hosp, Dept Anaesthesiol & Intens Care, Nigde, Turkey.
C3 Nigde State Hospital; Nigde Bor State Hospital; Fatih Sultan Mehmet
   Training & Research Hospital; Istanbul Haydarpasa Numune Training &
   Research Hospital; Trabzon Surmene State Hospital; Nigde State Hospital
RP Arikan, FGO (corresponding author), Nigde Bor State Hosp, Dept Anaesthesiol & Intens Care, Nigde, Turkey.
EM gulcin_ozturk@hotmail.com; gturanmd@yahoo.com; asuozgultekin@yahoo.com;
   drzbyrs@hotmail.com; drcemcosar@hotmail.com; drnisaonder@gmail.com
CR Absalom AR, 2002, ANESTHESIOLOGY, V96, P67, DOI 10.1097/00000542-200201000-00017
   APFELBAUM JL, 1995, ACTA ANAESTH SCAND, V39, P55, DOI 10.1111/j.1399-6576.1995.tb04311.x
   Chuang CT, 2006, BIOMED ENG-APP BAS C, V18, DOI 10.4015/S1016237206000439
   Cooper RA, 1992, BRIT J ANAESTH, V69, P273
   De Smet T, 2008, ANESTH ANALG, V107, P1200, DOI 10.1213/ane.0b013e31817bd1a6
   Hemmerling TM, 2010, CAN J ANESTH, V57, P725, DOI 10.1007/s12630-010-9335-z
   Janda M, 2011, ANAESTHESIA, V66, P1112, DOI 10.1111/j.1365-2044.2011.06875.x
   Kopman AF, 1999, ANESTHESIOLOGY, V90, P425, DOI 10.1097/00000542-199902000-00016
   Liu N, 2006, ANESTHESIOLOGY, V104, P686, DOI 10.1097/00000542-200604000-00012
   Locher S, 2004, ANESTHESIOLOGY, V101, P591, DOI 10.1097/00000542-200409000-00007
   Mahfouf M, 1994, INTELLIGENT CONTROL, P37
   Miller RD, 1994, ANESTHESIA, P1345
   Morgan GE, 2010, CLIN ANAESTHESIOL, P179
   Murphy Glenn S, 2004, Int Anesthesiol Clin, V42, P25, DOI 10.1097/00004311-200404220-00004
   ORIS B, 1993, ANESTH ANALG, V77, P570
   Reid JE, 2001, CAN J ANAESTH, V48, P351, DOI 10.1007/BF03014962
   Schultheis L, 2008, CLIN REV ZEMURON ROC
   Schumacher PM, 2006, EUR J ANAESTH, V23, P691, DOI 10.1017/S0265021506000524
   Vermeyen KM, 2003, BRIT J ANAESTH, V90, P183, DOI 10.1093/bja/aeg043
   Wehbe M, 2014, J CLIN MONIT COMPUT, V28, P27, DOI 10.1007/s10877-013-9451-8
NR 20
TC 8
Z9 9
U1 0
U2 3
PU SPRINGER HEIDELBERG
PI HEIDELBERG
PA TIERGARTENSTRASSE 17, D-69121 HEIDELBERG, GERMANY
SN 1387-1307
EI 1573-2614
J9 J CLIN MONIT COMPUT
JI J. Clin. Monitor. Comp.
PD OCT
PY 2016
VL 30
IS 5
BP 545
EP 550
DI 10.1007/s10877-015-9751-2
PG 6
WC Anesthesiology
WE Science Citation Index Expanded (SCI-EXPANDED)
SC Anesthesiology
GA DW4GX
UT WOS:000383602300007
PM 26278704
DA 2024-10-01
ER

PT J
AU Keles, GT
   Yentür, A
   Çavus, Z
   Sakarya, M
AF Keles, GT
   Yentür, A
   Çavus, Z
   Sakarya, M
TI Assessment of neuromuscular and haemodynamic effects of cisatracurium
   and vecuronium under sevoflurane-remifentanil anaesthesia in elderly
   patients
SO EUROPEAN JOURNAL OF ANAESTHESIOLOGY
LA English
DT Article
DE neuromuscular blocking agents; vecuronium; cisatracurium; action
   duration; recovery; anaesthesia general; remifentanil; thiopental;
   sevoflurane; aged
ID D-TUBOCURARINE; PHARMACODYNAMICS; PHARMACOKINETICS; ATRACURIUM; BLOCK;
   PANCURONIUM; ISOFLURANE; HALOTHANE; DURATION; INFUSION
AB Background and objective: Neuromuscular block times, quality of muscle relaxation for tracheal tube insertion, and the haemodynamic effects after cisatracurium and vecuronium under sevoflurane-remifentanil anaesthesia were compared in elderly patients.
   Methods: The study was performed in 40 patients over 65 yr of age. Anaesthesia was induced with thiopental, and maintained with sevoflurane in N2O/O-2 and remifentanil. Cisatracurium 0.15 mg kg(-1) or vecuronium 0.1 mg kg(-1) were administered after induction. Intubation was attempted when neuromuscular block was 95%. Onset time, clinical duration of action, recovery index, spontaneous recovery time and tracheal intubation conditions were assessed. Haemodynamic parameters were also monitored.
   Results: The average ages of the patients were 72.5 +/- 5.1 and 73.6 +/- 6.3 in the cisatracurium and vecuronium groups, respectively. Onset time was significantly shorter after vecuronium, 158 +/- 34 s vs. 200 +/- 50 s, respectively. Recovery index was significantly shorter after cisatracurium, 19.5 +/- 7.5 s vs. 33.7 +/- 18.6 s (P < 0.05). Clinical duration and spontaneous recovery time were similar in both groups as well as haemodynamic variables.
   Conclusions: In elderly patients, vecuronium has a faster onset time while cisatracurium has a shorter recovery index under sevoflurane-remifentanil anaesthesia.
C1 Univ Celal Bayar, Fac Med, Dept Anaesthesiol & Reanimat, TR-45000 Manisa, Turkey.
C3 Celal Bayar University
RP Keles, GT (corresponding author), Univ Celal Bayar, Fac Med, Dept Anaesthesiol & Reanimat, TR-45000 Manisa, Turkey.
EM gonul.keles@bayar.edu.tr
RI cavus, zuhal/HGF-1164-2022
OI cavus, zuhal/0000-0002-7588-5240
CR BOYD AH, 1995, BRIT J ANAESTH, V74, P400, DOI 10.1093/bja/74.4.400
   CANNON JE, 1987, ANESTHESIOLOGY, V67, P503, DOI 10.1097/00000542-198710000-00010
   Debaene B, 2003, ANESTHESIOLOGY, V98, P1042, DOI 10.1097/00000542-200305000-00004
   Delbono O, 2003, AGING CELL, V2, P21, DOI 10.1046/j.1474-9728.2003.00011.x
   DeWolf AM, 1996, BRIT J ANAESTH, V76, P624, DOI 10.1093/bja/76.5.624
   Doherty TJ, 2003, J APPL PHYSIOL, V95, P1717, DOI 10.1152/japplphysiol.00347.2003
   Jin F, 2001, BRIT J ANAESTH, V87, P608, DOI 10.1093/bja/87.4.608
   KELLY E, 1993, ANESTH ANALG, V76, P868
   KITAJIMA T, 1995, ANAESTHESIA, V50, P359, DOI 10.1111/j.1365-2044.1995.tb04618.x
   LIEN CA, 1991, ANESTH ANALG, V73, P39
   MILLER RD, 1976, ANESTHESIOLOGY, V44, P206, DOI 10.1097/00000542-197603000-00007
   MILLER RD, 1972, ANESTHESIOLOGY, V37, P573, DOI 10.1097/00000542-197212000-00001
   MILLER RD, 1984, ANESTHESIOLOGY, V61, P444, DOI 10.1097/00000542-198410000-00014
   Naguib M, 2002, ANESTHESIOLOGY, V96, P202, DOI 10.1097/00000542-200201000-00035
   Ornstein E, 1996, ANESTHESIOLOGY, V84, P520, DOI 10.1097/00000542-199603000-00005
   Pühringer EK, 2002, ACTA ANAESTH SCAND, V46, P364
   SHANKS CA, 1993, ANESTHESIOLOGY, V78, P649, DOI 10.1097/00000542-199304000-00006
   Sorooshian SS, 1996, ANESTHESIOLOGY, V84, P1083, DOI 10.1097/00000542-199605000-00010
   Vandervoort AA, 2002, MUSCLE NERVE, V25, P17, DOI 10.1002/mus.1215
   Vanlinthout LEH, 1996, BRIT J ANAESTH, V76, P389, DOI 10.1093/bja/76.3.389
   VibyMogensen J, 1996, ACTA ANAESTH SCAND, V40, P59, DOI 10.1111/j.1399-6576.1996.tb04389.x
NR 21
TC 8
Z9 10
U1 0
U2 4
PU GREENWICH MEDICAL MEDIA LTD
PI LONDON
PA 137 EUSTON RD, 4TH FLOOR, LONDON NW1 2AA, ENGLAND
SN 0265-0215
J9 EUR J ANAESTH
JI Eur. J. Anaesth.
PD NOV
PY 2004
VL 21
IS 11
BP 877
EP 881
DI 10.1017/S0265021504000225
PG 5
WC Anesthesiology
WE Science Citation Index Expanded (SCI-EXPANDED)
SC Anesthesiology
GA 894TF
UT WOS:000226813800008
PM 15717704
DA 2024-10-01
ER

PT J
AU Greco, M
   Caruso, PF
   Angelotti, G
   Aceto, R
   Coppalini, G
   Martinetti, N
   Albini, M
   Bash, LD
   Carvello, M
   Piccioni, F
   Monzani, R
   Montorsi, M
   Cecconi, M
AF Greco, Massimiliano
   Caruso, Pier Francesco
   Angelotti, Giovanni
   Aceto, Romina
   Coppalini, Giacomo
   Martinetti, Nicolo
   Albini, Marco
   Bash, Lori D.
   Carvello, Michele
   Piccioni, Federico
   Monzani, Roberta
   Montorsi, Marco
   Cecconi, Maurizio
TI REVersal of nEuromusculAr bLocking Agents in Patients Undergoing General
   Anaesthesia (REVEAL Study)
SO JOURNAL OF CLINICAL MEDICINE
LA English
DT Article
DE anesthesia; sugammadex; NMBA; rocuronium; residual curarization;
   neuromuscular blocking agents; surgery
ID MUSCLE-RELAXATION; SUGAMMADEX; OUTCOMES
AB Background: Neuromuscular blocking agent (NMBA) monitoring and reversals are key to avoiding residual curarization and improving patient outcomes. Sugammadex is a NMBA reversal with favorable pharmacological properties. There is a lack of real-world data detailing how the diffusion of sugammadex affects anesthetic monitoring and practice. Methods: We conducted an electronic health record analysis study, including all adult surgical patients undergoing general anesthesia with orotracheal intubation, from January 2016 to December 2019, to describe changes and temporal trends of NMBAs and NMBA reversals administration. Results: From an initial population of 115,046 surgeries, we included 37,882 procedures, with 24,583 (64.9%) treated with spontaneous recovery from neuromuscular block and 13,299 (35.1%) with NMBA reversals. NMBA reversals use doubled over 4 years from 25.5% to 42.5%, mainly driven by sugammadex use, which increased from 17.8% to 38.3%. Rocuronium increased from 58.6% (2016) to 94.5% (2019). Factors associated with NMBA reversal use in the multivariable analysis were severe obesity (OR 3.33 for class II and OR 11.4 for class III obesity, p-value < 0.001), and high ASA score (OR 1.47 for ASA III). Among comorbidities, OSAS, asthma, and other respiratory diseases showed the strongest association with NMBA reversal administration. Conclusions: Unrestricted availability of sugammadex led to a considerable increase in pharmacological NMBA reversal, with rocuronium use also rising. More research is needed to determine how unrestricted and safer NMBA reversal affects anesthesia intraoperative monitoring and practice.
C1 [Greco, Massimiliano; Caruso, Pier Francesco; Coppalini, Giacomo; Martinetti, Nicolo; Carvello, Michele; Montorsi, Marco; Cecconi, Maurizio] Human Univ, Dept Biomed Sci, I-20072 Milan, Pieve Emanuele, Italy.
   [Greco, Massimiliano; Aceto, Romina; Coppalini, Giacomo; Martinetti, Nicolo; Piccioni, Federico; Monzani, Roberta; Cecconi, Maurizio] IRCCS Humanitas Res Hosp, Dept Anaesthesiol & Intens Care, I-20089 Milan, Italy.
   [Angelotti, Giovanni; Albini, Marco] IRCCS Humanitas Res Hosp, I-20089 Milan, Italy.
   [Bash, Lori D.] Merck & Co Inc, Rahway, NJ 07065 USA.
   [Carvello, Michele; Montorsi, Marco] IRCCS Humanitas Res Hosp, Dept Surg, I-20089 Milan, Italy.
C3 Merck & Company
RP Greco, M (corresponding author), Human Univ, Dept Biomed Sci, I-20072 Milan, Pieve Emanuele, Italy.; Greco, M (corresponding author), IRCCS Humanitas Res Hosp, Dept Anaesthesiol & Intens Care, I-20089 Milan, Italy.
EM massimiliano.greco@hunimed.eu
RI Cecconi, Maurizio/HDN-8785-2022; greco, massimiliano/GNM-8140-2022;
   montorsi, marco/GYD-3896-2022; Angelotti, Giovanni/HNC-2169-2023;
   Piccioni, Federico/B-8389-2017; greco, massimiliano/F-8264-2011;
   Monzani, Roberta/AAV-2516-2021; Caruso, Pier Francesco/ABA-2455-2021
OI Martinetti, Nicolo/0000-0002-5273-1660; Piccioni,
   Federico/0000-0002-9589-1891; greco, massimiliano/0000-0003-1003-4637;
   Monzani, Roberta/0000-0002-8861-0801; Caruso, Pier
   Francesco/0000-0002-0839-4396
FU Merck Sharp Dohme LLC
FX This work was supported by a grant from Merck Sharp & Dohme LLC, a
   subsidiary of Merck & Co., Inc., Rahway, NJ, USA.
CR [Anonymous], 2018, BUONE PRATICHE CLINI
   [Anonymous], NDA 22225 SUG INJ
   Aytac I, 2016, REV BRAS ANESTESIOL, V66, P55
   Bash LD, 2021, ADV THER, V38, P4736, DOI 10.1007/s12325-021-01835-2
   Becerra-Bolaños A, 2022, ANAESTHESIOLOGIE, V71, pS165, DOI 10.1007/s00101-021-01069-5
   Carron M, 2016, CLINICOECONOMIC OUTC, V8, P43, DOI 10.2147/CEOR.S100921
   Carron M, 2013, OBES SURG, V23, P1558, DOI 10.1007/s11695-013-0926-y
   Chambers D, 2010, HEALTH TECHNOL ASSES, V14, P1, DOI 10.3310/hta14390
   Della Rocca G, 2012, MINERVA ANESTESIOL, V78, P767
   Eldawlatly Abdelazeem, 2013, Saudi J Anaesth, V7, P146, DOI 10.4103/1658-354X.114063
   Ercole A, 2020, J CLIN TRANSL SCI, V4, P354, DOI 10.1017/cts.2020.24
   Fierro C, 2021, MEDICINA-LITHUANIA, V57, DOI 10.3390/medicina57010079
   Fitz-Henry J, 2011, ANN ROY COLL SURG, V93, P185, DOI 10.1308/rcsann.2011.93.3.185a
   Gayer RS, 2019, ANESTH ANALG, V129, P1124, DOI 10.1213/ANE.0000000000004207
   GOERIG M, 1990, ANESTHESIOLOGY, V73, P189, DOI 10.1097/00000542-199007000-00032
   Goshtasbi K, 2021, INT FORUM ALLERGY RH, V11, P1596, DOI 10.1002/alr.22829
   Honing GHM, 2019, EXPERT OPIN DRUG SAF, V18, P883, DOI 10.1080/14740338.2019.1649393
   Hristovska AM, 2017, COCHRANE DB SYST REV, DOI 10.1002/14651858.CD012763
   Hunter JM, 2018, BRIT J ANAESTH, V121, P8, DOI 10.1016/j.bja.2018.03.003
   JARCHO LW, 1951, ANN NY ACAD SCI, V54, P337, DOI 10.1111/j.1749-6632.1951.tb39929.x
   Ju JW, 2021, J CLIN MED, V10, DOI 10.3390/jcm10153202
   Kajiura A, 2015, J ANESTH, V29, P9, DOI 10.1007/s00540-014-1879-6
   Kheterpal Sachin, 2011, Anesthesiol Clin, V29, P377, DOI 10.1016/j.anclin.2011.06.002
   Martini CH, 2022, THER CLIN RISK MANAG, V18, P379, DOI 10.2147/TCRM.S350314
   McLean DJ, 2015, ANESTHESIOLOGY, V122, P1201, DOI 10.1097/ALN.0000000000000674
   merck, BRIDION HIGHL PRESCR
   Nemes R, 2020, CURR ANESTHESIOL REP, V10, P90, DOI 10.1007/s40140-020-00389-3
   Plaud B, 2020, ANAESTH CRIT CARE PA, V39, P125, DOI 10.1016/j.accpm.2020.01.005
   Popat M, 2012, ANAESTHESIA, V67, P318, DOI 10.1111/j.1365-2044.2012.07075.x
   Tacconelli E, 2016, BMJ OPEN, V6, DOI 10.1136/bmjopen-2015-010134
   Teng IC, 2021, MEDICINE, V100, DOI 10.1097/MD.0000000000026796
   Van Gestel L, 2013, ACTA ANAESTH BELG, V64, P41
   Wastila WB, 1996, ANESTHESIOLOGY, V85, P169, DOI 10.1097/00000542-199607000-00023
NR 33
TC 1
Z9 1
U1 0
U2 2
PU MDPI
PI BASEL
PA ST ALBAN-ANLAGE 66, CH-4052 BASEL, SWITZERLAND
EI 2077-0383
J9 J CLIN MED
JI J. Clin. Med.
PD JAN
PY 2023
VL 12
IS 2
AR 563
DI 10.3390/jcm12020563
PG 14
WC Medicine, General & Internal
WE Science Citation Index Expanded (SCI-EXPANDED)
SC General & Internal Medicine
GA 8C8RW
UT WOS:000917870600001
PM 36675492
OA gold, Green Published
DA 2024-10-01
ER

PT J
AU ShangGuan, W
   Lian, Q
   Li, J
   Gao, F
AF ShangGuan, WangNing
   Lian, QingQuan
   Li, Jun
   Gao, Fang
TI Clinical pharmacology of cisatracurium during nitrous oxide-propofol
   anesthesia in children
SO JOURNAL OF CLINICAL ANESTHESIA
LA English
DT Article
DE Neuromuscular block; Neuromuscular relaxants; Cisatracurium; Children;
   Clinical pharmacology; Monitoring; Neuromuscular function
ID PHARMACODYNAMICS; PHARMACOKINETICS; ATRACURIUM; BESYLATE
AB Study Objective: To describe, in pediatric patients, the effects of three doses of cisatracurium during nitrous oxide-propofol anesthesia and to determine if larger doses result in faster onset time.
   Setting: College hospital.
   Subjects: 75 ASA physical status I and II children, aged 15 to 60 months, undergoing surgery for hypospadias or undescendent testis.
   Interventions: Patients were randomly assigned to one of three groups according to the dose of cisatracurium: Group A = 0.1 mg/kg (two x effective dose), Group B = 0. 15 mg/kg (three x effective dose), and Group C = 0.2 mg/kg (4 x effective dose).
   Measurements: Neuromuscular block was assessed with TOF-Guard (Biometer International, Odense, Denmark) accelerometry. Onset time (from cisatracurium injection to maximal depression of time to first twitch), duration of peak effect (time from cisatracurium injection to 5% recovery of time to first twitch), duration of clinical action (time from cisatracurium injection to 25% recovery of time to first twitch), and recovery index (recovery of time to first twitch from 25% to 75%) were recorded.
   Main Results: Cisatracurium had no effect on heart rate or blood pressure at any dose. Compared with Group A, onset times in Groups B and C were shorter; and durations of peak effect and clinical action in Groups B and C were longer (P < 0.01) than those in Group A. There was no difference in recovery index among the three groups. There was no difference in onset times between Groups B and C. Compared with Group B, durations of peak effect and clinical action in Group C were longer (P < 0.05 or P < 0.01).
   Conclusion: Four times the effective dose of cisatracurium did not significantly shorten onset time beyond that produced with three times the effective dose in young children. (C) 2008 Elsevier Inc. All rights reserved.
C1 [ShangGuan, WangNing] Sichuan Univ, Dept Anesthesiol, W China Hosp, Chengdu 610041, Peoples R China.
   [ShangGuan, WangNing; Lian, QingQuan; Li, Jun] WenZhou Med Coll, Affiliated Hosp 2, Dept Anesthesiol, Wenzhou 325027, Peoples R China.
   [Gao, Fang] Univ Warwick, Acad Dept Anaesthesia Crit Care & Pain, Birmingham Heartlands Hosp, Warwick Med Sch, Birmingham B5 9SS, W Midlands, England.
C3 Sichuan University; Wenzhou Medical University; University of Warwick;
   University of Birmingham; Heart of England NHS Foundation Trust
RP ShangGuan, W (corresponding author), Sichuan Univ, Dept Anesthesiol, W China Hosp, Chengdu 610041, Peoples R China.
EM sgwning@sina.com
RI Smith, Fang G/H-8451-2018
OI Smith, Fang G/0000-0002-8095-0609
CR Bergeron L, 2001, ANESTHESIOLOGY, V95, P314, DOI 10.1097/00000542-200108000-00010
   Brandom BW, 1998, J CLIN ANESTH, V10, P195, DOI 10.1016/S0952-8180(98)00007-5
   Doenicke A, 1997, ANESTH ANALG, V84, P623, DOI 10.1097/00000539-199703000-00030
   Gerçek A, 2007, J CLIN ANESTH, V19, P286, DOI 10.1016/j.jclinane.2007.01.007
   Hardwick J.C., 2001, PROC 27 INT C COMPUT, P3
   Imbeault K, 2006, ANESTH ANALG, V102, P738, DOI 10.1213/01.ane.0000195342.29133.ce
   Schramm WM, 1998, ANESTH ANALG, V86, P123, DOI 10.1097/00000539-199801000-00025
   SCHWINN DA, 2001, ANESTHESIA BEIJING, P15
   Smith CE, 1997, ANAESTHESIA, V52, P833, DOI 10.1111/j.1365-2044.1997.195-az0331.x
   Taivainen T, 2000, ANAESTHESIA, V55, P1047, DOI 10.1046/j.1365-2044.2000.01623.x
   Woolf RL, 1997, ANESTHESIOLOGY, V87, P1368, DOI 10.1097/00000542-199712000-00016
NR 11
TC 4
Z9 7
U1 0
U2 1
PU ELSEVIER SCIENCE INC
PI NEW YORK
PA 360 PARK AVE SOUTH, NEW YORK, NY 10010-1710 USA
SN 0952-8180
EI 1873-4529
J9 J CLIN ANESTH
JI J. Clin. Anesth.
PD SEP
PY 2008
VL 20
IS 6
BP 411
EP 414
DI 10.1016/j.jclinane.2008.03.011
PG 4
WC Anesthesiology
WE Science Citation Index Expanded (SCI-EXPANDED)
SC Anesthesiology
GA 361NK
UT WOS:000260134200002
PM 18929279
DA 2024-10-01
ER

PT J
AU Blobner, M
   Eriksson, LI
   Scholz, J
   Motsch, J
   Della Rocca, G
   Prins, ME
AF Blobner, Manfred
   Eriksson, Lars I.
   Scholz, Jens
   Motsch, Johann
   Della Rocca, Giorgio
   Prins, Martine E.
TI Reversal of rocuronium-induced neuromuscular blockade with sugammadex
   compared with neostigmine during sevoflurane anaesthesia: results of a
   randomised, controlled trial
SO EUROPEAN JOURNAL OF ANAESTHESIOLOGY
LA English
DT Article
DE gamma cyclodextrins; sugammadex; neuromuscular blockade; rocuronium;
   neostigmine; anaesthetics; inhalation; sevoflurane
ID RELAXANT BINDING-AGENT; DOSE-RESPONSE RELATIONSHIPS; CLINICAL-RESEARCH
   PRACTICE; MAINTENANCE ANESTHESIA; SPONTANEOUS-RECOVERY; RESIDUAL
   PARALYSIS; BLOCKING-AGENTS; ANTAGONISM; PROPOFOL; MULTICENTER
AB Background and objective Sugammadex, a modified gamma-cyclodextrin, is a selective relaxant-binding agent designed to reverse the effects of the steroidal neuromuscular blocking agents rocuronium or vecuronium. This study compared the efficacy of sugammadex and neostigmine for reversal of neuromuscular blockade induced by rocuronium for facilitating elective surgery.
   Methods This randomised, multicentre, parallel-group trial included 98 adult patients. Patients received intravenous propofol for induction followed by sevoflurane maintenance anaesthesia. Neuromuscular blockade was monitored using acceleromyography and a train-of-four (TOF) mode of stimulation. Patients were randomly allocated to receive sugammadex 2.0 mg kg(-1) or neostigmine 50 mu g kg(-1) (with glycopyrrolate 10 mg kg(-1)) at reappearance of the second response of the TOF (mean 16% twitch height of first response) after the last dose of rocuronium. Safety was evaluated by assessing adverse events, laboratory variables and vital signs.
   Results Time to recovery of the TOF ratio of 0.9 after sugammadex compared with neostigmine was significantly shorter (P < 0.0001), being 1.5 versus 18.6 min (geometric means). Predictability of response was greater with sugammadex than neostigmine: with 98% of sugammadex patients versus 11% of neostigmine patients recovering to a TOF ratio of 0.9 within 5 min. There were no clinical events related to residual neuromuscular blockade or reoccurrence of blockade. Serious adverse events were observed in two sugammadex-treated patients and in three neostigmine-treated patients, respectively, but none were considered related to study drugs.
   Conclusion Sugammadex achieved significantly faster recovery of neuromuscular function after rocuronium to a TOF ratio of 0.9 compared with neostigmine (Clinicaltrials.govidentifier: NCT00451217). Eur J Anaesthesiol 2010;27:874-881
C1 [Blobner, Manfred] Tech Univ Munich, Anasthesiol Klin, D-81675 Munich, Germany.
   [Eriksson, Lars I.] Karolinska Inst, Dept Anesthesiol & Intens Care Med, Stockholm, Sweden.
   [Eriksson, Lars I.] St Gorans Univ Hosp, S-11281 Stockholm, Sweden.
   [Scholz, Jens] Univ Kiel, Klin Anasthesiol & Operat Intens Med, Kiel, Germany.
   [Motsch, Johann] Univ Klinikum Heidelberg, Klin Anaesthesiol, Heidelberg, Germany.
   [Della Rocca, Giorgio] Univ Udine, Azienda Osped Univ, Dept Anesthesia & Intens Care Med, I-33100 Udine, Italy.
   [Prins, Martine E.] MSD, Oss, Netherlands.
C3 Technical University of Munich; Karolinska Institutet; Saint Goran's
   Hospital; University of Kiel; Ruprecht Karls University Heidelberg;
   University of Udine; University Hospital of Udine; Merck & Company
RP Blobner, M (corresponding author), Tech Univ Munich, Anasthesiol Klin, Ismaniger Str 22, D-81675 Munich, Germany.
EM Blobner@lrz.tum.de
RI Blobner, Manfred/R-4411-2017
OI Blobner, Manfred/0000-0002-0370-5247
FU MSD, Oss, The Netherlands; Merck, Kenilworth, New Jersey, USA; MSD
FX This work was supported by MSD, Oss, The Netherlands.Professor Dr Karin
   S. Khunl-Brady, MD, PhD (Klinik fur Anaesthesiologie und
   Intensivmedizin, Leopold-Franzens Universitat, Innsbruck, Austria);
   Professor Dr Michel M.R.F. Struys, MD, PhD (Department of Anesthesia,
   Universitair Ziekenhuis Gent, Gent, Belguim); Professor Dr Bernard F.
   Vanacker, MD, PhD (Department of Anesthesia, Universitair Ziekenhuis
   Gasthuisberg: Leuven, Belgium); Professor Dr Jose A. Alvarez-Gomez, MD
   (Departamento en anesthesia e Reanimacion, Hospital Universitario Santa
   Maria Del Rosell, Cartagena, Spain); Professor Dr Jose I. Lora-Tamayo,
   MD (Hospital Universitario Puerta de Hierro, Madrid, Spain); Professor
   Dr Magnus Wattwil, MD, PhD (Department of Anesthesiology and Intensive
   Care, Universitetssjukhuset Orebro, Orebro, Sweden); Professor Ravi M.
   Mahajan, MD, FRCA (Department of Anesthesiology and Intensive Care,
   Queen's Medical Centre, Nottingham, UK).Henk Rietbergen, MSc (Principal
   Statistician, MSD, Oss, The Netherlands) conducted the statistical
   analysis of the study data. Valerie Moss, PhD (Principal Medical Writer,
   Prime Medica Ltd., Knutsford, Cheshire, UK) provided editorial
   assistance during the preparation of this paper funded by Merck,
   Kenilworth, New Jersey, USA. The design and conduct of the study, as
   well as analysis of the study data and opinions, conclusions and
   interpretation of the data, were the responsibility of the authors.M.B.
   and J.S. have received honoraria and travel grants from MSD within the
   past 3 years. L.I.E. is a scientific adviser to MSD and Abbott
   Scandinavia AB; his institution has received an institutional grant from
   MSD. M.E.P. is an employee of MSD. J.M. and G.D.R. have no conflicts of
   interest.
CR Abdulatif M, 1996, BRIT J ANAESTH, V77, P710, DOI 10.1093/bja/77.6.710
   BARTKOWSKI RR, 1987, ANESTH ANALG, V66, P594
   Bevan JC, 1999, ANESTH ANALG, V89, P333, DOI 10.1097/00000539-199908000-00016
   Blobner M., 2007, EUR J ANAESTH, V24, P125
   Bom A, 2002, ANGEW CHEM INT EDIT, V41, P266
   Capron F, 2004, ANESTHESIOLOGY, V100, P1119, DOI 10.1097/00000542-200405000-00013
   Flockton EA, 2008, BRIT J ANAESTH, V100, P622, DOI 10.1093/bja/aen037
   Fuchs-Buder T, 2007, ACTA ANAESTH SCAND, V51, P789, DOI 10.1111/j.1399-6576.2007.01352.x
   Heier T, 2002, ANESTHESIOLOGY, V97, P90, DOI 10.1097/00000542-200207000-00013
   Jones RK, 2008, ANESTHESIOLOGY, V109, P816, DOI 10.1097/ALN.0b013e31818a3fee
   Khuenl-Brady KS, 2010, ANESTH ANALG, V110, P64, DOI 10.1213/ane.0b013e3181ac53c3
   Kim KS, 2004, ANESTH ANALG, V99, P1080, DOI [10.1213/01.ANE.0000130616.57678.80, 10.1213/01.ane.0000130616.57678.80]
   Kopman AF, 2005, J CLIN ANESTH, V17, P30, DOI 10.1016/j.jclinane.2004.03.009
   Kopman AF, 2005, ACTA ANAESTH SCAND, V49, P316, DOI 10.1111/j.1399-6576.2005.00643.x
   Lee C, 2009, ANESTHESIOLOGY, V110, P1020, DOI 10.1097/ALN.0b013e31819dabb0
   McCourt KC, 1999, ANAESTHESIA, V54, P651, DOI 10.1046/j.1365-2044.1999.00893.x
   MIRAKHUR RK, 1981, ANAESTHESIA, V36, P277, DOI 10.1111/j.1365-2044.1981.tb10200.x
   NAGUIB M, 1993, ANESTHESIOLOGY, V79, P739, DOI 10.1097/00000542-199310000-00016
   Pühringer FK, 2008, ANESTHESIOLOGY, V109, P188, DOI 10.1097/ALN.0b013e31817f5bc7
   Reid JE, 2001, CAN J ANAESTH, V48, P351, DOI 10.1007/BF03014962
   Rex C, 2009, ANESTHESIOLOGY, V111, P30, DOI 10.1097/ALN.0b013e3181a51cb0
   SALEM MG, 1985, BRIT J ANAESTH, V57, P184, DOI 10.1093/bja/57.2.184
   Shields M, 2006, BRIT J ANAESTH, V96, P36, DOI 10.1093/bja/aei314
   Sorgenfrei IF, 2006, ANESTHESIOLOGY, V104, P667, DOI 10.1097/00000542-200604000-00009
   Sparr HJ, 2007, ANESTHESIOLOGY, V106, P935, DOI 10.1097/01.anes.0000265152.78943.74
   Suy K, 2007, ANESTHESIOLOGY, V106, P283, DOI 10.1097/00000542-200702000-00016
   Tramèr MR, 1999, BRIT J ANAESTH, V82, P379, DOI 10.1093/bja/82.3.379
   Vanacker BF, 2007, ANESTH ANALG, V104, P563, DOI 10.1213/01.ane.0000231829.29177.8e
   VibyMogensen J, 1996, ACTA ANAESTH SCAND, V40, P59, DOI 10.1111/j.1399-6576.1996.tb04389.x
NR 29
TC 173
Z9 185
U1 0
U2 18
PU LIPPINCOTT WILLIAMS & WILKINS
PI PHILADELPHIA
PA 530 WALNUT ST, PHILADELPHIA, PA 19106-3621 USA
SN 0265-0215
J9 EUR J ANAESTH
JI Eur. J. Anaesth.
PD OCT
PY 2010
VL 27
IS 10
BP 874
EP 881
DI 10.1097/EJA.0b013e32833d56b7
PG 8
WC Anesthesiology
WE Science Citation Index Expanded (SCI-EXPANDED)
SC Anesthesiology
GA 647KM
UT WOS:000281617400005
PM 20683334
OA Bronze
DA 2024-10-01
ER

PT J
AU Feltracco, P
   Tonetti, T
   Barbieri, S
   Frigo, AC
   Ori, C
AF Feltracco, Paolo
   Tonetti, Tommaso
   Barbieri, Stefania
   Frigo, Anna Chiara
   Ori, Carlo
TI Cisatracurium- and rocuronium-associated residual neuromuscular
   dysfunction under intraoperative neuromuscular monitoring and
   postoperative neostigmine reversal: a single-blind randomized trial
SO JOURNAL OF CLINICAL ANESTHESIA
LA English
DT Article
DE Neuromuscular block; Muscle relaxation; Anesthesia recovery period
ID POSTANESTHESIA CARE-UNIT; CURRENT MANAGEMENT; BLOCKING-DRUGS; RECOVERY
   ROOM; BLOCKADE; ACCELEROMYOGRAPHY; PARALYSIS; CURARIZATION; PANCURONIUM;
   MULTICENTER
AB Background: Postoperative residual neuromuscular blockade (RNMB) is a common complication in the postanesthesia care unit (PACU), but also one of the most controversial issues. Many studies and trials demonstrated that some methods and techniques can reduce the incidence and the extent of the phenomenon.
   Study Objective: To determine the incidence of RNMB in the PACU at standardized times after extubation with the implementation of a protocol of careful neuromuscular blockade management.
   Design: Randomized, single-blinded controlled clinical trial.
   Setting: Operating room and PACU.
   Patients: A total of 120 patients of either sex with American Society of Anesthesiologists grades 1, 2, and 3, aged 18 to 80 years were scheduled to undergo elective abdominal surgical procedures lasting for at least 60 minutes.
   Interventions: Patients were randomized to receive either cisatracurium (n = 60) or rocuronium (n = 60) at the time of intubation and during surgery. Every patient received quantitative neuromuscular monitoring during general anesthesia. On completion of surgery, patients were given neostigmine 0.05 mg kg(-1). Patients were extubated at a train-of-four (TOF) ratio >=.0.9.
   Measurements: TOF measurements were performed 15, 30, and 60 minutes after extubation. Tolerability of neuromuscular monitoring was evaluated with a scale from 1 to 10 (with 1 meaning no discomfort at all and 10 meaning maximal discomfort or pain).
   Results: Six, 11, and 14 patients (5.0%, 9.2%, and 11.7%) exhibited a TOF ratio <0.9 at 15, 30, and 60 minutes after extubation, respectively. No statistically significant difference in the postoperative RNMB between cisatracurium and rocuronium was found. The median tolerability score for neuromuscular monitoring was 3.
   Conclusion: Careful conduction, monitoring, and subsequent reversal of neuromuscular block may allow for obtaining considerably low incidence of residual neuromuscular block. However, our trial shows that some mid-and long-term cases of TOF ratios <0.9 can still occur, possibly jeopardizing the patients' postoperative recovery. (C) 2016 Elsevier Inc. All rights reserved.
C1 [Feltracco, Paolo; Tonetti, Tommaso; Barbieri, Stefania; Ori, Carlo] Padua Univ Hosp, Dept Med, Sect Anaesthesia & Intens Care Med, Via Battisti 267, I-35121 Padua, Italy.
   [Frigo, Anna Chiara] Padua Univ Hosp, Dept Cardiac Thorac & Vasc Sci, Sect Biostat Epidemiol & Publ Hlth, Via Loredan 18, I-35131 Padua, Italy.
C3 University of Padua; Azienda Ospedaliera - Universita di Padova;
   University of Padua; Azienda Ospedaliera - Universita di Padova
RP Feltracco, P (corresponding author), Padua Univ Hosp, Dept Med, Sect Anaesthesia & Intens Care Med, Via Battisti 267, I-35121 Padua, Italy.
EM paolofeltracco@inwind.it
RI Tonetti, Tommaso/AAF-1606-2019
OI Tonetti, Tommaso/0000-0001-9676-3595
CR Arain SR, 2005, ACTA ANAESTH SCAND, V49, P312, DOI 10.1111/j.1399-6576.2005.00634.x
   Baillard C, 2005, BRIT J ANAESTH, V95, P622, DOI 10.1093/bja/aei240
   Baillard C, 2000, BRIT J ANAESTH, V84, P394, DOI 10.1093/oxfordjournals.bja.a013445
   Brull SJ, 2010, ANESTH ANALG, V111, P129, DOI 10.1213/ANE.0b013e3181da8312
   Butterly A, 2010, BRIT J ANAESTH, V105, P304, DOI 10.1093/bja/aeq157
   Capron F, 2004, ANESTHESIOLOGY, V100, P1119, DOI 10.1097/00000542-200405000-00013
   Debaene B, 2003, ANESTHESIOLOGY, V98, P1042, DOI 10.1097/00000542-200305000-00004
   Della Rocca G, 2012, MINERVA ANESTESIOL, V78, P767
   Eikermann M, 2003, ANESTHESIOLOGY, V98, P1333, DOI 10.1097/00000542-200306000-00006
   Esteves S, 2013, EUR J ANAESTH, V30, P243, DOI 10.1097/EJA.0b013e32835dccd7
   Fortier LP, 2015, ANESTH ANALG, V121, P366, DOI 10.1213/ANE.0000000000000757
   Gätke MR, 2002, ACTA ANAESTH SCAND, V46, P207, DOI 10.1034/j.1399-6576.2002.460216.x
   Kopman AF, 2004, ANESTH ANALG, V98, P102, DOI [10.1213/01.ANE.0000094985.19305.E9, 10.1213/01.ANE.000009485.19305.E9]
   MORTENSEN CR, 1995, ACTA ANAESTH SCAND, V39, P797, DOI 10.1111/j.1399-6576.1995.tb04173.x
   Murphy GS, 2008, ANESTHESIOLOGY, V109, P389, DOI 10.1097/ALN.0b013e318182af3b
   Murphy GS, 2008, ANESTH ANALG, V107, P130, DOI 10.1213/ane.0b013e31816d1268
   Murphy GS, 2013, ANESTH ANALG, V117, P133, DOI 10.1213/ANE.0b013e3182742e75
   Murphy GS, 2011, ANESTHESIOLOGY, V115, P946, DOI 10.1097/ALN.0b013e3182342840
   Murphy GS, 2005, ANESTH ANALG, V100, P1840, DOI 10.1213/01.ANE.0000151159.55655.CB
   Murphy GS, 2004, ANESTH ANALG, V98, P193, DOI 10.1213/01.ANE.0000095040.36648.F7
   Naguib M, 2007, BRIT J ANAESTH, V98, P302, DOI 10.1093/bja/ael386
   Naguib M, 2010, ANESTH ANALG, V111, P110, DOI 10.1213/ANE.0b013e3181c07428
   Sagir Ozlem, 2013, Anesth Pain Med, V2, P142, DOI 10.5812/aapm.8406
   Xie M, 2014, ANESTH PERIOPER MED, V1, P72, DOI DOI 10.24015/JAPM.2014.0012
NR 24
TC 10
Z9 12
U1 0
U2 11
PU ELSEVIER SCIENCE INC
PI NEW YORK
PA 360 PARK AVE SOUTH, NEW YORK, NY 10010-1710 USA
SN 0952-8180
EI 1873-4529
J9 J CLIN ANESTH
JI J. Clin. Anesth.
PD DEC
PY 2016
VL 35
BP 198
EP 204
DI 10.1016/j.jclinane.2016.07.031
PG 7
WC Anesthesiology
WE Science Citation Index Expanded (SCI-EXPANDED)
SC Anesthesiology
GA EE7HD
UT WOS:000389785600030
PM 27871520
DA 2024-10-01
ER

PT J
AU Ozciftci, S
   Sahiner, Y
   Sahiner, IT
AF Ozciftci, S.
   Sahiner, Y.
   Sahiner, I. T.
TI Effects of sugammadex and neostigmine on mucociliary clearance in
   general anesthesia
SO EUROPEAN REVIEW FOR MEDICAL AND PHARMACOLOGICAL SCIENCES
LA English
DT Article
DE Anesthesia; Neostigmine; Mucociliary clearance; Saccharin; Sugammadex
ID MUCUS TRANSPORT VELOCITY; RESPIRATORY COMPLICATIONS; NEUROMUSCULAR
   BLOCKADE; MUSCARINIC RECEPTORS; SUBTYPES; PROPOFOL; REVERSAL; AIRWAY
AB OBJECTIVE: The aim of this study was to evaluate the effects of sugammadex and neostigmine used in general anesthesia on postoperative mucociliary clearance.
   PATIENTS AND METHODS: This prospective. randomized and double-blind study was performed on 60 non-smokers with ASA I-III underwent inguinal hernia repair under general anesthesia. Mucociliary clearance was assessed by nasal saccharine transit time (STT). After the preoperative STT measurement, the patients were taken to the operating room, and divided into two equal groups as group 1 and 2 (n= 30 for each group). Midazolam, propofol, and rocuronium were used in all patients. Anesthesia was maintained by sevoflurane at a flow rate of 6 It/min (50% O-2 - 50% N2O) with a minimum alveolar concentration of 1.3-1.5. After the surgical procedure. atropine-neostigmine (20 mcg/kg - 50 mcg/kg) and sugammadex (2 mg/kg) were administered to group 1 and group 2, respectively, and then the patients were extubated. The postoperative STT was measured in postoperative period.
   RESULTS: The mean age of the patients was 53 (+/- 16) years. and 56 (93%) of them were male. There were no differences between the groups in terms of age, gender, height, weight. ASA score. and duration of anesthesia, duration of surgery, postoperative period. preoperative STT, and postoperative STT, However. when each group was evaluated separately. there was a statistically significant increase in the postoperative STT compared to the preoperative STT in both groups (p=0.005 for group 1, p<0.001 for group 2).
   CONCLUSIONS: The effects of sugammadex and neostigmine used in general anesthesia on postoperative mucociliary clearance are similar, and postoperative mucociliary clearance is delayed.
C1 [Ozciftci, S.; Sahiner, Y.] Dept Anesthesiol & Reanimat, Corum, Turkey.
   [Sahiner, I. T.] Hitit Univ, Fac Med, Dept Gen Surg, Corum, Turkey.
C3 Hitit University
RP Ozciftci, S (corresponding author), Dept Anesthesiol & Reanimat, Corum, Turkey.
EM serhatozciftci@gmail.com
RI Ozciftci, Serhat/GRF-4558-2022; Sahiner, Ibrahim Tayfun/B-4864-2015
OI Sahiner, Ibrahim Tayfun/0000-0002-3921-7675; Ozciftci,
   Serhat/0000-0002-9699-4374
CR BARNES PJ, 1993, LIFE SCI, V52, P521, DOI 10.1016/0024-3205(93)90310-Y
   Boon Martijn, 2018, F1000Res, V7, P167, DOI 10.12688/f1000research.13169.1
   Deniz M, 2014, AM J RHINOL ALLERGY, V28, pE178, DOI 10.2500/ajra.2014.28.4094
   Do BH, 2018, AM J RHINOL ALLERGY, V32, P217, DOI 10.1177/1945892418770292
   Dülger S, 2018, CLIN RESPIR J, V12, P1706, DOI 10.1111/crj.12733
   Fincan GSO, 2016, EUR REV MED PHARMACO, V20, P1636
   Fryer AD, 1998, AM J RESP CRIT CARE, V158, pS154, DOI 10.1164/ajrccm.158.supplement_2.13tac120
   Gizurarson S, 2015, BIOL PHARM BULL, V38, P497, DOI 10.1248/bpb.b14-00398
   Keller C, 1998, ANESTH ANALG, V86, P1280, DOI 10.1097/00000539-199806000-00028
   Kesimci E, 2008, MINERVA ANESTESIOL, V74, P107
   Kheterpal S, 2020, ANESTHESIOLOGY, V132, P1371, DOI 10.1097/ALN.0000000000003256
   Konrad F, 1998, ANASTH INTENSIV NOTF, V33, P171, DOI 10.1055/s-2007-994232
   Ledowski T, 2006, ANESTH ANALG, V102, P1427, DOI 10.1213/01.ane.0000204317.78586.07
   Naguib M, 2007, ANESTH ANALG, V104, P575, DOI 10.1213/01.ane.0000244594.63318.fc
   Nakaya M, 2002, ANN OTO RHINOL LARYN, V111, P593, DOI 10.1177/000348940211100705
   Olesnicky BL, 2017, MINERVA ANESTESIOL, V83, P248, DOI 10.23736/S0375-9393.16.11489-0
   RUSZNAK C, 1994, RESP MED, V88, P89, DOI 10.1016/0954-6111(94)90020-5
   Sacan O, 2007, ANESTH ANALG, V104, P569, DOI 10.1213/01.ane.0000248224.42707.48
   Sahiner Y, 2020, KOREAN J PAIN, V33, P176, DOI 10.3344/kjp.2020.33.2.176
   Shields M, 2006, BRIT J ANAESTH, V96, P36, DOI 10.1093/bja/aei314
   Ünal DY, 2015, TURK J ANAESTHESIOL, V43, P387, DOI 10.5152/TJAR.2015.35682
   WONG LB, 1988, J APPL PHYSIOL, V65, P1895, DOI 10.1152/jappl.1988.65.4.1895
   Yang Bin, 1996, Rhinology (Utrecht), V34, P136
NR 23
TC 2
Z9 2
U1 0
U2 6
PU VERDUCI PUBLISHER
PI ROME
PA VIA GREGORIO VII, ROME, 186-00165, ITALY
SN 1128-3602
J9 EUR REV MED PHARMACO
JI Eur. Rev. Med. Pharmacol. Sci.
PY 2022
VL 26
IS 12
BP 4289
EP 4294
PG 6
WC Pharmacology & Pharmacy
WE Science Citation Index Expanded (SCI-EXPANDED)
SC Pharmacology & Pharmacy
GA 2S3ED
UT WOS:000821677800018
PM 35776029
DA 2024-10-01
ER

PT J
AU Aalberse, RC
   Budde, IK
   Mulder, M
   Stapel, SO
   Paulij, W
   Leynadier, F
   Hollmann, MW
AF Aalberse, R. C.
   Budde, I. Kleine
   Mulder, M.
   Stapel, S. O.
   Paulij, W.
   Leynadier, F.
   Hollmann, M. W.
TI Differentiating the cellular and humoral components of neuromuscular
   blocking agent-induced anaphylactic reactions in patients undergoing
   anaesthesia
SO BRITISH JOURNAL OF ANAESTHESIA
LA English
DT Article
DE neuromuscular block, allergy; neuromuscular block, rocuronium;
   neuromuscular block, succinylcholine
ID HYPERSENSITIVITY REACTIONS; PASSIVE SENSITIZATION; HISTAMINE-RELEASE;
   HUMAN BASOPHILS; IGE; ANTIBODIES; DRUGS; DEGRANULATION; PREVALENCE;
   MECHANISMS
AB Background. The significance of IgE antibodies to neuromuscular blocking agent (NMBA)-induced anaphylactic reactions during anaesthesia is unclear. We investigated the relevance of IgE to rocuronium using an in vitro technique.
   Methods. Serum samples from 61 patients with anaphylactic reactions during anaesthesia were investigated. On the basis of clinical history, allergy to NMBA was considered likely in 48 patients, further assessed using intradermal skin tests for several commonly used NMBAs, including rocuronium, vecuronium, and succinylcholine. To determine the presence of rocuronium IgE in human serum, a rocuronium-human serum albumin (rocHSA) conjugate was coupled to a solid phase and a radioallergosorbent test performed. The biological effects of patient serum NMBA-IgE on histamine release were investigated using in vitro sensitized basophils from healthy blood donors.
   Results. IgE to rocuronium was found in 23 of 48 serum samples (48%) with NMBA allergy, although only two of these were able to sensitize basophils to release histamine in response to rocHSA. IgE-responsiveness in the basophil test was only observed with conjugated rocHSA and not with unconjugated rocuronium or the other NMBAs evaluated. However, unconjugated rocuronium inhibited the histamine release induced by rocHSA. Correlation between skin-test reactivity to rocuronium and IgE to rocHSA was low (P > 0.1). In contrast, striking correlation between IgE to rocuronium and skin-test reactivity to succinylcholine was found (P < 0.001).
   Conclusions. Our results indicate that NMBA-related anaphylaxis requires not only IgE NMBA reactivity, but also altered cellular reactivity in the patient. The latter may be demonstrable by testing basophils from the patient, a skin test with (steroidal) NMBA, or both.
C1 [Aalberse, R. C.; Budde, I. Kleine; Mulder, M.; Stapel, S. O.] Sanquin Res, Dept Immunopathol, NL-1066 CX Amsterdam, Netherlands.
   [Paulij, W.] MSD, Oss, Netherlands.
   [Leynadier, F.] Hop Tenon, AP HP, Ctr Allergol, F-75970 Paris, France.
   [Hollmann, M. W.] Univ Amsterdam, Acad Med Ctr, Dept Anesthesiol, NL-1105 AZ Amsterdam, Netherlands.
C3 Merck & Company; Assistance Publique Hopitaux Paris (APHP); Sorbonne
   Universite; Hopital Universitaire Tenon - APHP; University of Amsterdam;
   Academic Medical Center Amsterdam
RP Aalberse, RC (corresponding author), Sanquin Res, Dept Immunopathol, Plesmanlaan 125, NL-1066 CX Amsterdam, Netherlands.
EM r.aalberse@sanquin.nl
FU MSD, Oss, The Netherlands; Merck, Summit, NJ, USA
FX The project was funded by a grant from MSD, Oss, The Netherlands, to
   Sanquin, which covered the salary of I.K.B. and the costs of the assays.
   Editorial support was provided by Valerie Moss of Prime Medica,
   Knutsford, Cheshire, UK, funded by Merck, Summit, NJ, USA.
CR Baldo BA, 2009, CLIN EXP ALLERGY, V39, P325, DOI 10.1111/j.1365-2222.2008.03171.x
   BALDO BA, 1993, ANN FR ANESTH, V12, P131, DOI 10.1016/S0750-7658(05)81022-6
   Dewachter P, 2009, ANESTHESIOLOGY, V111, P1141, DOI 10.1097/ALN.0b013e3181bbd443
   DEWECK AL, 1993, ANN FR ANESTH, V12, P126, DOI 10.1016/S0750-7658(05)81021-4
   DIDIER A, 1987, J ALLERGY CLIN IMMUN, V79, P578, DOI 10.1016/S0091-6749(87)80152-5
   Ebo DG, 2007, ANESTHESIOLOGY, V107, P253, DOI 10.1097/01.anes.0000270735.40872.f2
   FISHER MM, 1993, ANN FR ANESTH, V12, P97, DOI 10.1016/S0750-7658(05)81016-0
   Florvaag E, 2005, ACTA ANAESTH SCAND, V49, P437, DOI 10.1111/j.1399-6576.2004.00591.x
   ISHIZAKA K, 1970, J IMMUNOL, V105, P1459
   Kageyama-Yahara N, 2008, BIOCHEM BIOPH RES CO, V377, P321, DOI 10.1016/j.bbrc.2008.10.004
   KLEINE BI, 2001, INT ARCH ALLERGY IMM, V126, P277
   KNOL EF, 1993, J IMMUNOL, V151, P4926
   Kvedariene V, 2006, ALLERGY, V61, P311, DOI 10.1111/j.1398-9995.2006.00978.x
   Laake JH, 2001, ACTA ANAESTH SCAND, V45, P1196, DOI 10.1034/j.1399-6576.2001.451004.x
   Laxenaire MC, 1999, ANN FR ANESTH, V18, P796, DOI 10.1016/S0750-7658(00)88460-9
   Lobera T, 2008, J INVEST ALLERG CLIN, V18, P350
   MCKINNEY MM, 1987, J IMMUNOL METHODS, V96, P271, DOI 10.1016/0022-1759(87)90324-3
   Mertes PM, 2007, ANESTHESIOLOGY, V107, P245, DOI 10.1097/01.anes.0000270721.27309.b3
   Mertes PM, 2005, J INVEST ALLERG CLIN, V15, P91
   Porri F, 1999, CLIN EXP ALLERGY, V29, P72, DOI 10.1046/j.1365-2222.1999.00453.x
   Prausnitz C., 1921, ZBL BAKTERIOL PARASI, V86, P160
   PRUZANSKY JJ, 1983, J IMMUNOL, V131, P1949
   Schuurman J, 1997, J ALLERGY CLIN IMMUN, V99, P545, DOI 10.1016/S0091-6749(97)70083-6
   SIRAGANIAN RP, 1975, J IMMUNOL METHODS, V7, P283, DOI 10.1016/0022-1759(75)90025-3
   Societe Francaises d'Anesthesie et de Reanimation, 2002, Ann Fr Anesth Reanim, V21, p7s, DOI [10.1016/s0750-7658(02)00603-2, DOI 10.1016/S0750-7658(02)00603-2]
   VANDERZEE JS, 1988, J ALLERGY CLIN IMMUN, V82, P270, DOI 10.1016/0091-6749(88)91011-1
   Vervloet D, 1998, BRIT MED J, V316, P1511, DOI 10.1136/bmj.316.7143.1511
NR 27
TC 10
Z9 10
U1 0
U2 1
PU OXFORD UNIV PRESS
PI OXFORD
PA GREAT CLARENDON ST, OXFORD OX2 6DP, ENGLAND
SN 0007-0912
J9 BRIT J ANAESTH
JI Br. J. Anaesth.
PD MAY
PY 2011
VL 106
IS 5
BP 665
EP 674
DI 10.1093/bja/aer028
PG 10
WC Anesthesiology
WE Science Citation Index Expanded (SCI-EXPANDED)
SC Anesthesiology
GA 763MP
UT WOS:000290562800007
PM 21414980
OA Bronze
DA 2024-10-01
ER

PT J
AU Thomsen, JL
   Nielsen, CV
   Eskildsen, KZ
   Demant, MN
   Gätke, MR
AF Thomsen, J. L.
   Nielsen, C. V.
   Eskildsen, K. Z.
   Demant, M. N.
   Gatke, M. R.
TI Awareness during emergence from anaesthesia: significance of
   neuromuscular monitoring in patients with butyrylcholinesterase
   deficiency
SO BRITISH JOURNAL OF ANAESTHESIA
LA English
DT Article
DE anaesthesia awareness; butyrylcholinesterase deficiency; neuromuscular
   block; neuromuscular monitoring
ID AUDIT PROJECT NAP5; PTSD CHECKLIST PCL; INTRAOPERATIVE AWARENESS; PLASMA
   CHOLINESTERASE; ACCIDENTAL AWARENESS; SUCCINYLCHOLINE; RISK; MIVACURIUM;
   EXPERIENCE; BLOCKADE
AB Background: Butyrylcholinesterase deficiency can result in prolonged paralysis after administration of succinylcholine or mivacurium. We conducted an interview study to assess whether patients with butyrylcholinesterase deficiency were more likely to have experienced awareness during emergence from anaesthesia if neuromuscular monitoring had not been applied.
   Methods: Patients referred during 2004-2012 were included. Data on the use of neuromuscular monitoring were available from a previous study. Interviews, conducted by telephone, included questions about awareness and screening for post-traumatic stress disorder. Reports of panic, hopelessness, suffocation, or a feeling of being dead or dying resulted in the experience being classified further as distressful. Patients were categorized as aware or unaware by investigators blinded to use of neuromuscular monitoring.
   Results: Ninety-five patients were eligible to be interviewed. Of the 70 patients interviewed, 35 (50%) were aware while paralysed during emergence. Of these, 28 (80%) were not monitored with a nerve stimulator when awakened, compared with 17 (49%) of the 35 unaware patients (P=0.012, Fisher's exact test). Thirty (86%) aware patients reported distress compared with seven (20%) unaware patients (P<0.001). The aware patients scored higher in screening for post-traumatic stress disorder (P=0.006, Mann-Whitney U-test).
   Conclusions: Butyrylcholinesterase deficiency is a major risk factor for distressing awareness during emergence. Lack of neuromuscular monitoring increases the risk significantly. Neuromuscular monitoring should be applied even when using short-acting neuromuscular blocking agents.
C1 [Thomsen, J. L.; Nielsen, C. V.; Eskildsen, K. Z.; Demant, M. N.; Gatke, M. R.] Univ Copenhagen, Herlev Hosp, Dept Anaesthesiol, Danish Cholinesterase Res Unit, DK-2730 Herlev, Denmark.
C3 University of Copenhagen; Herlev & Gentofte Hospital
RP Thomsen, JL (corresponding author), Univ Copenhagen, Herlev Hosp, Dept Anaesthesiol, Danish Cholinesterase Res Unit, DK-2730 Herlev, Denmark.
EM jakob.louis.thomsen@regionh.dk
OI Thomsen, Jakob Louis Demant/0000-0002-2827-7904
FU Lippmann Foundation; Professor, dr.med. Bjoern Ibsens Fond;
   Toemmerhandler Johannes Fogs Fond; Research Council at Herlev Hospital,
   University of Copenhagen, Denmark
FX Grants from The Lippmann Foundation, Professor, dr.med. Bjoern Ibsens
   Fond, Toemmerhandler Johannes Fogs Fond, the Research Council at Herlev
   Hospital, University of Copenhagen, Denmark (to J.L.T.), and
   departmental funding.
CR [Anonymous], 2009, BMC ANESTHESIOL
   Blanchard EB, 1996, BEHAV RES THER, V34, P669, DOI 10.1016/0005-7967(96)00033-2
   Bretlau C, 2013, ANESTH ANALG, V116, P596, DOI 10.1213/ANE.0b013e318280a3f3
   BRICE DD, 1970, BRIT J ANAESTH, V42, P535, DOI 10.1093/bja/42.6.535
   Cook TM, 2014, BRIT J ANAESTH, V113, P560, DOI 10.1093/bja/aeu314
   Eriksson LI, 2003, ANESTHESIOLOGY, V98, P1037, DOI 10.1097/00000542-200305000-00002
   Hem C, 2012, NORD J PSYCHIAT, V66, P355, DOI 10.3109/08039488.2012.655308
   JENSEN FS, 1995, ACTA ANAESTH SCAND, V39, P150, DOI 10.1111/j.1399-6576.1995.tb04034.x
   KALOW W, 1957, J PHARMACOL EXP THER, V120, P203
   Kaufman Scott E, 2011, Ann Pharmacother, V45, pe21, DOI 10.1345/aph.1P753
   Lockridge O, 2000, NEUROTOXICOLOGY, V21, P113
   Mashour GA, 2010, ANESTH ANALG, V110, P813, DOI 10.1213/ANE.0b013e3181b6267d
   Mashour GA, 2010, ANESTH ANALG, V110, P668, DOI 10.1213/ANE.0b013e3181c35926
   McDonald SD, 2010, CLIN PSYCHOL REV, V30, P976, DOI 10.1016/j.cpr.2010.06.012
   Mollerup HM, 2011, ACTA ANAESTH SCAND, V55, P82, DOI 10.1111/j.1399-6576.2010.02316.x
   OSTERGAARD D, 1993, ACTA ANAESTH SCAND, V37, P314, DOI 10.1111/j.1399-6576.1993.tb03721.x
   Osterman JE, 2001, GEN HOSP PSYCHIAT, V23, P198, DOI 10.1016/S0163-8343(01)00142-6
   Pandit JJ, 2014, BRIT J ANAESTH, V113, P549, DOI 10.1093/bja/aeu313
   Pilgram B, 2004, ANAESTHESIST, V53, P629, DOI 10.1007/s00101-004-0686-0
   Rosenberg MK, 1997, ANESTH ANALG, V84, P457, DOI 10.1097/00000539-199702000-00042
   Sandin RH, 2000, LANCET, V355, P707, DOI 10.1016/S0140-6736(99)11010-9
   Thomsen JL, 2015, BRIT J ANAESTH, V115, P89, DOI 10.1093/bja/aev103
   TOPULOS GP, 1993, J CLIN ANESTH, V5, P369, DOI 10.1016/0952-8180(93)90099-Z
   Viby-Mogensen J, 2010, ANESTH ANALG, V111, P1, DOI 10.1213/ANE.0b013e3181e1d94c
   Weathers F.W., 1993, The PTSD Checklist-Specific Version (PCL-S)
   Zencirci Beyazit, 2009, Cases J, V2, P9148, DOI 10.1186/1757-1626-2-9148
NR 26
TC 30
Z9 31
U1 0
U2 8
PU OXFORD UNIV PRESS
PI OXFORD
PA GREAT CLARENDON ST, OXFORD OX2 6DP, ENGLAND
SN 0007-0912
EI 1471-6771
J9 BRIT J ANAESTH
JI Br. J. Anaesth.
PD JUL
PY 2015
VL 115
SU 1
SI SI
BP 78
EP 88
DI 10.1093/bja/aev096
PG 11
WC Anesthesiology
WE Science Citation Index Expanded (SCI-EXPANDED)
SC Anesthesiology
GA CN1JG
UT WOS:000358175000014
PM 26174305
OA Bronze
DA 2024-10-01
ER

PT J
AU Perry, JJ
   Lee, J
   Wells, G
AF Perry, JJ
   Lee, J
   Wells, G
TI Are intubation conditions using rocuronium equivalent to those using
   succinylcholine?
SO ACADEMIC EMERGENCY MEDICINE
LA English
DT Article; Proceedings Paper
CT SAEM Annual Meeting
CY MAY 08, 2001
CL ATLANTA, GA
DE succinylcholine; rocuronium; anesthesia; intubation
ID RAPID-SEQUENCE INDUCTION; NEUROMUSCULAR BLOCKADE; INTRAOCULAR-PRESSURE;
   MIVACURIUM; ONSET; SUXAMETHONIUM; THIOPENTONE; ORG-9426; COMBINATIONS;
   ATRACURIUM
AB Objective: To determine whether the intubation conditions created by rocuronium are equivalent to those of succinylcholine during rapid-sequence induction (RSI). Methods: Medline, EMBASE, and the Cochrane Controlled Trials Register were searched for randomized clinical trials (RCTs). The search strategy included all generic and trade names for succinylcholine and rocuronium, anesthesia, neuromuscular blockade, and a validated RCT filter. Intubation conditions were a required outcome. Two reviewers assessed studies for eligibility, data extraction, and quality. Intubation conditions were scored with Goldberg's scale (excellent conditions defined as clear vocal cords, easy tube insertion, and no cough). A-priori subgroup analysis was conducted for the sedative, use of opioids, true versus modified RSI, age group, and the dose of rocuronium. Data were analyzed with Metaview 4.1 for relative risk (RR) of achieving excellent intubation conditions. A sample size calculation determined that n = 468 is required for equivalence. Results: Forty articles were identified; ten articles were excluded by the inclusion criteria, two were duplicate publications, and two had insufficient data. Therefore, 26 studies were analyzed. Overall, rocuronium was inferior to succinylcholine, with a RR = 0.87 (95% Cl = 0.81 to 0.94) (N = 1,606). However, intubation conditions were similar in the propofol subgroup, with a RR = 0.96 (95% Cl = 0.87 to 1.06) (N = 640). Failed intubations (N = 28) were equivalent in the two groups. Conclusions: Overall, succinylcholine creates excellent intubation conditions more reliably than rocuronium. If a second-line agent is required, rocuronium used with propofol creates intubation conditions equivalent to those with succinylcholine.
C1 Univ Ottawa, Dept Epidemiol & Community Med, Div Emergency Med, Ottawa, ON K1N 6N5, Canada.
C3 University of Ottawa
RP Ottawa Civic Hosp, Clin Epidemiol Unit, F6,1053 Carling Ave, Ottawa, ON K1Y 4E9, Canada.
EM jperry@ohri.ca
OI Perry, Jeffrey/0000-0003-2134-9597
CR Abdulatif M, 1996, J CLIN ANESTH, V8, P376, DOI 10.1016/0952-8180(96)00078-5
   Andrews JI, 1999, ACTA ANAESTH SCAND, V43, P4, DOI 10.1034/j.1399-6576.1999.430102.x
   [Anonymous], TURK ANESTEZIYOLOJI
   Chiu CL, 1999, BRIT J ANAESTH, V82, P757, DOI 10.1093/bja/82.5.757
   *COCHR COLL, 1999, VERSION 4 1 WIND
   Combs J M, 1994, CRNA, V5, P104
   Cooper RA, 1992, BRIT J ANAESTH, V69, P273
   Danzyl D., 2000, Emergency Medicine: A Comprehensive Study Guide, V5th, P85
   Dobson AP, 1999, ANAESTHESIA, V54, P172, DOI 10.1046/j.1365-2044.1999.00655.x
   DUBOIS MY, 1992, J CLIN ANESTH, V4, P472, DOI 10.1016/0952-8180(92)90221-L
   DUBOIS MY, 1995, J CLIN ANESTH, V7, P44, DOI 10.1016/0952-8180(94)00002-L
   Giudice G., 1998, Acta Anaesthesiologica Italica, V49, P231
   GOLDBERG ME, 1989, ANESTH ANALG, V69, P93
   HAYNES RB, 1994, J AM MED INFORM ASSN, V1, P447, DOI 10.1136/jamia.1994.95153434
   HUIZINGA ACT, 1992, ACTA ANAESTH SCAND, V36, P463, DOI 10.1111/j.1399-6576.1992.tb03498.x
   Jadad AR, 1996, CONTROL CLIN TRIALS, V17, P1, DOI 10.1016/0197-2456(95)00134-4
   Latorre F, 1996, Anasthesiol Intensivmed Notfallmed Schmerzther, V31, P470, DOI 10.1055/s-2007-995961
   Le Corre F, 1999, ANESTH ANALG, V89, P1305, DOI 10.1213/00000539-199911000-00044
   LEBOWITZ PW, 1980, ANESTH ANALG, V59, P604
   MAGORIAN T, 1993, ANESTHESIOLOGY, V79, P913, DOI 10.1097/00000542-199311000-00007
   Mazurek AJ, 1998, ANESTH ANALG, V87, P1259, DOI 10.1097/00000539-199812000-00009
   McCourt KC, 1998, ANAESTHESIA, V53, P867, DOI 10.1046/j.1365-2044.1998.00342.x
   Naguib M, 1997, BRIT J ANAESTH, V79, P450, DOI 10.1093/bja/79.4.450
   NAGUIB M, 1994, CAN J ANAESTH, V41, P902, DOI 10.1007/BF03010932
   Nelson JM, 1997, J CLIN ANESTH, V9, P317, DOI 10.1016/S0952-8180(97)00010-X
   PATEL N, 1995, ANESTHESIOLOGY, V83, pA3
   PUHRINGER FK, 1992, ANESTH ANALG, V75, P37
   RIOS JJA, 1997, REV MEX ANESTESIOL, V20, P126
   Sparr HJ, 1996, BRIT J ANAESTH, V77, P339, DOI 10.1093/bja/77.3.339
   Sparr HJ, 1996, ACTA ANAESTH SCAND, V40, P425, DOI 10.1111/j.1399-6576.1996.tb04464.x
   Stevens JB, 1996, J CLIN ANESTH, V8, P486, DOI 10.1016/0952-8180(96)00108-0
   Stoddart PA, 1998, PAEDIATR ANAESTH, V8, P37, DOI 10.1046/j.1460-9592.1998.00719.x
   Tang J, 1996, ANESTH ANALG, V82, P994, DOI 10.1097/00000539-199605000-00018
   TRYBA M, 1994, EUR J ANAESTHESIO S9, V11, P44
   Vinik HR, 1999, J CLIN ANESTH, V11, P95, DOI 10.1016/S0952-8180(99)00013-6
   Weiss JH, 1997, J CLIN ANESTH, V9, P379, DOI 10.1016/S0952-8180(97)00065-2
NR 36
TC 24
Z9 24
U1 0
U2 2
PU WILEY
PI HOBOKEN
PA 111 RIVER ST, HOBOKEN 07030-5774, NJ USA
SN 1069-6563
EI 1553-2712
J9 ACAD EMERG MED
JI Acad. Emerg. Med.
PD AUG
PY 2002
VL 9
IS 8
BP 813
EP 823
DI 10.1111/j.1553-2712.2002.tb02170.x
PG 11
WC Emergency Medicine
WE Science Citation Index Expanded (SCI-EXPANDED); Conference Proceedings Citation Index - Science (CPCI-S)
SC Emergency Medicine
GA 582HP
UT WOS:000177345000008
PM 12153887
OA Bronze
DA 2024-10-01
ER

PT J
AU Hans, GA
   Bosenge, B
   Bonhomme, VL
   Brichant, JF
   Venneman, IM
   Hans, PC
AF Hans, Gregory A.
   Bosenge, Besongo
   Bonhomme, Vincent L.
   Brichant, Jean F.
   Venneman, Ingrid M.
   Hans, Pol C.
TI Intravenous magnesium re-establishes neuromuscular block after
   spontaneous recovery from an intubating dose of rocuronium: a randomised
   controlled trial
SO EUROPEAN JOURNAL OF ANAESTHESIOLOGY
LA English
DT Article
DE anaesthesia; magnesium; neuromuscular block; rocuronium
ID PHARMACOKINETICS; VECURONIUM; ANTAGONISM; SULFATE; AGENTS; MODULE
AB Context Intravenous magnesium deepens non-depolarising neuromuscular block.
   Objective To assess whether intravenous magnesium has the potential to re-establish paralysis in patients who have just recovered from a non-depolarising neuromuscular block.
   Design Prospective randomised double-blind controlled study.
   Patients Twenty non-obese patients ranging in age from 18 to 80 years were enrolled. Exclusion criteria were a history of liver, kidney or neuromuscular disease and intake of medications interacting with neuromuscular blocking agents.
   Intervention After spontaneous recovery from an intubating dose of rocuronium had been achieved (train-of-four ratio >= 0.9), patients were given either a bolus dose of magnesium 50 mg kg(-1) intravenously or an equivalent volume of isotonic saline over 5 min.
   Main outcome measures The train-of-four ratio was measured every minute until the end of surgery. The primary endpoint was the proportion of patients who experienced a decrease in train-of-four ratio following administration of magnesium or saline.
   Results Following infusion of the study solution, the train-of-four ratio decreased in all patients in the magnesium group in contrast to none in the saline group (P<0.001). On average, magnesium-induced train-of-four ratio depression reached a nadir of 0.49 after 10 min and lasted for 45 min.
   Conclusion A bolus dose of intravenous magnesium 50 mg kg(-1) re-establishes a clinically relevant degree of muscle paralysis in patients who have just recovered from a non-depolarising neuromuscular block.
C1 [Hans, Gregory A.; Bosenge, Besongo; Brichant, Jean F.; Venneman, Ingrid M.] Univ Liege, Dept Anaesthesia & Intens Care Med, CHU Liege, B-4000 Liege, Belgium.
   [Bonhomme, Vincent L.; Hans, Pol C.] CHR Citadelle, Univ Dept Anaesthesia & Intens Care Med, Liege, Belgium.
C3 University of Liege
RP Hans, GA (corresponding author), Univ Liege, Dept Anaesthesia & Intens Care Med, CHU Liege, Ave Hop Bat B35, B-4000 Liege, Belgium.
EM g.hans@chu.ulg.ac.be
RI Bonhomme, Vincent/J-7144-2019
OI Bonhomme, Vincent/0000-0001-6356-547X
FU Merck Sharp & Dohme Limited (MSD)
FX This work was supported by departmental resources only. G. A. H., P. C.
   H. and V. L. B. received an honorarium and travel support from Merck
   Sharp & Dohme Limited (MSD).
CR Dahaba AA, 2002, ANESTH ANALG, V94, P591, DOI 10.1097/00000539-200203000-00021
   DELCASTILLO J, 1954, J PHYSIOL-LONDON, V124, P370, DOI 10.1113/jphysiol.1954.sp005114
   Eikermann M, 2005, CHEST, V127, P1703, DOI 10.1378/chest.127.5.1703
   Fawcett W. J., 2003, British Journal of Anaesthesia, V91, P435, DOI 10.1093/bja/aeg179
   Fawcett WJ, 1999, BRIT J ANAESTH, V83, P302, DOI 10.1093/bja/83.2.302
   Fuchs-Buder T, 2007, ACTA ANAESTH SCAND, V51, P789, DOI 10.1111/j.1399-6576.2007.01352.x
   Fuchs-Buder T, 1999, BRIT J ANAESTH, V82, P61, DOI 10.1093/bja/82.1.61
   FuchsBuder T, 1996, BRIT J ANAESTH, V76, P565, DOI 10.1093/bja/76.4.565
   Herbstreit F, 2009, ANESTHESIOLOGY, V110, P1253, DOI 10.1097/ALN.0b013e31819faa71
   Herroeder S, 2011, ANESTHESIOLOGY, V114, P971, DOI 10.1097/ALN.0b013e318210483d
   Isaka Tomomi, 2010, Masui, V59, P160
   JENKINSON DH, 1957, J PHYSIOL-LONDON, V138, P434, DOI 10.1113/jphysiol.1957.sp005860
   Minto CF, 1997, ANESTHESIOLOGY, V86, P10, DOI 10.1097/00000542-199701000-00004
   Motamed C, 2003, EUR J ANAESTH, V20, P467, DOI 10.1097/00003643-200306000-00007
   Murphy GS, 2008, ANESTH ANALG, V107, P130, DOI 10.1213/ane.0b013e31816d1268
   Schnider TW, 1998, ANESTHESIOLOGY, V88, P1170, DOI 10.1097/00000542-199805000-00006
   Sparr HJ, 2001, DRUGS, V61, P919, DOI 10.2165/00003495-200161070-00003
   Trager G, 2006, CAN J ANAESTH, V53, P130, DOI 10.1007/BF03021816
   WAUD BE, 1972, ANESTHESIOLOGY, V37, P413, DOI 10.1097/00000542-197210000-00011
NR 19
TC 23
Z9 23
U1 0
U2 3
PU LIPPINCOTT WILLIAMS & WILKINS
PI PHILADELPHIA
PA 530 WALNUT ST, PHILADELPHIA, PA 19106-3621 USA
SN 0265-0215
J9 EUR J ANAESTH
JI Eur. J. Anaesth.
PD FEB
PY 2012
VL 29
IS 2
BP 95
EP 99
DI 10.1097/EJA.0b013e32834e13a6
PG 5
WC Anesthesiology
WE Science Citation Index Expanded (SCI-EXPANDED)
SC Anesthesiology
GA 877HF
UT WOS:000299167600007
PM 22183158
OA Bronze
DA 2024-10-01
ER

PT J
AU Meistelman, C
   Donati, F
AF Meistelman, Claude
   Donati, Francois
TI Do we really need sugammadex as an antagonist of muscle relaxants in
   anesthesia?
SO CURRENT OPINION IN ANESTHESIOLOGY
LA English
DT Review
DE neostigmine; neuromuscular block; residual paralysis; sugammadex
ID INDUCED NEUROMUSCULAR BLOCKADE; IMPROVES SURGICAL CONDITIONS;
   LAPAROSCOPIC SURGERY; REVERSAL; ROCURONIUM; DIAPHRAGM; NEOSTIGMINE;
   ATRACURIUM; MANAGEMENT; INTUBATE
AB Purpose of review
   Sugammadex is a selective relaxant-binding agent that is designed to encapsulate rocuronium and chemically similar steroidal muscle relaxants such as vecuronium. This review summarizes recent information on the use of sugammadex in clinical practice.
   Recent findings
   The main advantages of sugammadex when compared with conventional anticholinesterase agents are a much faster recovery time and its unique ability to reverse rapidly and efficiently, for the first time, deep levels of neuromuscular blockade. However, there is paucity of evidence-based studies on the benefit of deep neuromuscular block, and then routine administration of sugammadex to reverse any level of block, for example, during laparoscopic surgery. It appears that reduction of costs depends mainly on organizational factors. Finally it must be remembered that sugammadex only works with steroidal nondepolarizing muscle relaxants; therefore neostigmine should not be withdrawn because it is the only reversal agent effective against atracurium or cisatracurium.
   Summary
   Sugammadex offers a significantly faster and more predictable recovery profile than neostigmine. It is now possible to reverse rapidly and efficiently any level of neuromuscular blockade and to avoid the risk of adverse events because of residual paralysis such as critical respiratory events during recovery from anesthesia.
C1 [Meistelman, Claude] Univ Lorraine, Dept Anaesthesiol & Intens Care Med, CHU Nancy Brabois, Nancy, France.
   [Donati, Francois] Univ Montreal, Dept Anesthesiol, Hop Maison Neuve Rosemont, 5415 Blvd Assompt, Montreal, PQ H1T 2M4, Canada.
C3 CHU de Nancy; Universite de Lorraine; Universite de Montreal
RP Meistelman, C (corresponding author), Hop Brabois, Dept Anaesthesiol & Intens Care Med, Rue Morvan, F-54500 Vandoeuvre Les Nancy, France.
EM c.meistelman@chru-nancy.fr
CR Arbous MS, 2005, ANESTHESIOLOGY, V102, P257, DOI 10.1097/00000542-200502000-00005
   Badaoui R, 2016, ANAESTH CRIT CARE PA, V35, P25, DOI 10.1016/j.accpm.2015.09.003
   Berg H, 1997, ACTA ANAESTH SCAND, V41, P1095, DOI 10.1111/j.1399-6576.1997.tb04851.x
   Bisschops MMA, 2010, ANAESTHESIA, V65, P936, DOI 10.1111/j.1365-2044.2010.06455.x
   Blobner M, 2015, SURG ENDOSC, V29, P627, DOI 10.1007/s00464-014-3711-7
   Blobner M, 2010, EUR J ANAESTH, V27, P874, DOI 10.1097/EJA.0b013e32833d56b7
   Bom A, 2002, ANGEW CHEM INT EDIT, V41, P266
   CANTINEAU JP, 1994, ANESTHESIOLOGY, V81, P585, DOI 10.1097/00000542-199409000-00010
   Chambers D, 2010, BRIT J ANAESTH, V105, P568, DOI 10.1093/bja/aeq270
   Curtis R, 2012, BRIT J ANAESTH, V108, P612, DOI 10.1093/bja/aer494
   de Souza CM, 2015, EUR J ANAESTH, V32, P681, DOI 10.1097/EJA.0000000000000312
   Debaene B, 2003, ANESTHESIOLOGY, V98, P1042, DOI 10.1097/00000542-200305000-00004
   DONATI F, 1986, ANESTHESIOLOGY, V65, P1, DOI 10.1097/00000542-198607000-00001
   Dubois PE, 2014, EUR J ANAESTH, V31, P430, DOI 10.1097/EJA.0000000000000094
   Eikermann M, 2007, ANESTHESIOLOGY, V107, P621, DOI 10.1097/01.anes.0000281928.88997.95
   Fuchs-Buder T, 2010, ANESTHESIOLOGY, V112, P34, DOI 10.1097/ALN.0b013e3181c53863
   Jones RK, 2008, ANESTHESIOLOGY, V109, P816, DOI 10.1097/ALN.0b013e31818a3fee
   Kirov K, 2001, ANESTHESIOLOGY, V95, P1323, DOI 10.1097/00000542-200112000-00008
   Kopman AF, 2015, ANESTH ANALG, V120, P51, DOI 10.1213/ANE.0000000000000471
   Kopman AF, 2004, ANESTH ANALG, V98, P102, DOI [10.1213/01.ANE.0000094985.19305.E9, 10.1213/01.ANE.000009485.19305.E9]
   Kopman AF, 2016, ACTA ANAESTHESIOL SC
   Ledowski T, 2015, ANAESTH INTENS CARE, V43, P14, DOI 10.1177/0310057X1504300104
   Ledowski T, 2015, ANESTHESIOL RES PRAC, V2015
   Lee C, 2009, ANESTHESIOLOGY, V110, P1020, DOI 10.1097/ALN.0b013e31819dabb0
   Loupec T, 2016, ANAESTHESIA, V71, P265, DOI 10.1111/anae.13344
   Madsen MV, 2015, ACTA ANAESTH SCAND, V59, P441, DOI 10.1111/aas.12493
   Madsen MV, 2016, EUR J ANAESTH, V33, P341, DOI 10.1097/EJA.0000000000000360
   Madsen MV, 2016, ACTA ANAESTHESIOL SC
   Martini CH, 2014, BRIT J ANAESTH, V112, P498, DOI 10.1093/bja/aet377
   McLean DJ, 2015, ANESTHESIOLOGY, V122, P1201, DOI 10.1097/ALN.0000000000000674
   Murphy GS, 2008, ANESTH ANALG, V107, P130, DOI 10.1213/ane.0b013e31816d1268
   Naguib M, 2010, ANESTH ANALG, V111, P110, DOI 10.1213/ANE.0b013e3181c07428
   Paton F, 2010, BRIT J ANAESTH, V105, P558, DOI 10.1093/bja/aeq269
   Plaud B, 2010, ANESTHESIOLOGY, V112, P1013, DOI 10.1097/ALN.0b013e3181cded07
   Raft J, 2015, ANAESTH CRIT CARE PA, V34, P211, DOI 10.1016/j.accpm.2014.11.002
   Raft J, 2011, ANN FR ANESTH, V30, P758, DOI 10.1016/j.annfar.2011.06.013
   Sacan O, 2007, ANESTH ANALG, V104, P569, DOI 10.1213/01.ane.0000248224.42707.48
   Tassonyi E, 2015, ANESTH ANALG, V121, P373, DOI 10.1213/ANE.0000000000000766
   Van Lancker P, 2011, ANAESTHESIA, V66, P721, DOI 10.1111/j.1365-2044.2011.06782.x
   Van Wijk RM, 2015, ACTA ANAESTH SCAND, V59, P434, DOI 10.1111/aas.12491
NR 40
TC 18
Z9 20
U1 0
U2 10
PU LIPPINCOTT WILLIAMS & WILKINS
PI PHILADELPHIA
PA TWO COMMERCE SQ, 2001 MARKET ST, PHILADELPHIA, PA 19103 USA
SN 0952-7907
EI 1473-6500
J9 CURR OPIN ANESTHESIO
JI Curr. Opin. Anesthesiol.
PD AUG
PY 2016
VL 29
IS 4
BP 462
EP 467
DI 10.1097/ACO.0000000000000359
PG 6
WC Anesthesiology
WE Science Citation Index Expanded (SCI-EXPANDED)
SC Anesthesiology
GA DQ4EN
UT WOS:000379156800003
PM 27168088
DA 2024-10-01
ER

PT J
AU McTernan, CN
   Rapeport, DA
   Ledowski, T
AF McTernan, C. N.
   Rapeport, D. A.
   Ledowski, T.
TI Successful use of rocuronium and sugammadex in an anticipated difficult
   airway scenario
SO ANAESTHESIA AND INTENSIVE CARE
LA English
DT Article
DE sugammadex; anaesthesia; difficult airway; rocuronium
ID NEUROMUSCULAR BLOCK; HEMOGLOBIN DESATURATION; REVERSAL
AB Neuromuscular blocking agents are often avoided in anticipated difficult airway scenarios. However, to facilitate jet ventilation, muscle relaxants are useful. We report a case of a potentially threatened airway in a 21-year-old with a large infraglottic pedunculated polyp. In this case rocuronium was used on induction to facilitate subsequent jet ventilation and periglottic laser ablation of the tumour As the duration of the surgery was not predictable, the intention was to use sugammadex at the end to ensure complete reversal of muscle relaxation. This strategy also provided a quick rescue option if there was a sudden loss of the airway.
C1 [McTernan, C. N.; Rapeport, D. A.; Ledowski, T.] Royal Perth Hosp, Dept Anaesthesia & Pain Med, Perth, WA 6001, Australia.
C3 University of Western Australia; East Metropolitan Health Service; Royal
   Perth Hospital
RP McTernan, CN (corresponding author), Royal Perth Hosp, Dept Anaesthesia & Pain Med, Wellington St, Perth, WA 6001, Australia.
CR Benumof JL, 1997, ANESTHESIOLOGY, V87, P979, DOI 10.1097/00000542-199710000-00034
   Booij LHDJ, 2009, ANAESTHESIA, V64, P31, DOI 10.1111/j.1365-2044.2008.05868.x
   Caldwell JE, 2009, ANAESTHESIA, V64, P66, DOI 10.1111/j.1365-2044.2008.05872.x
   Claudius C, 2009, ANAESTHESIA, V64, P10, DOI 10.1111/j.1365-2044.2008.05866.x
   Craig RG, 2009, ANAESTHESIA, V64, P55, DOI 10.1111/j.1365-2044.2008.05871.x
   Donati F, 2007, CAN J ANAESTH, V54, P689, DOI 10.1007/BF03026865
   DONLON JV, 2000, ANAESTHESIA, P2302
   HOPE FG, 2008, ANESTHESIOLOGY, V109, pA356
   Jones RK, 2008, ANESTHESIOLOGY, V109, P816, DOI 10.1097/ALN.0b013e31818a3fee
   Lee C, 2009, ANAESTHESIA, V64, P73, DOI 10.1111/j.1365-2044.2008.05873.x
   Lee C, 2009, ANESTHESIOLOGY, V110, P1020, DOI 10.1097/ALN.0b013e31819dabb0
   Lenz A, 2007, ANESTH ANALG, V104, P585, DOI 10.1213/01.ane.0000253231.76654.45
   Mirakhur RK, 2009, ANAESTHESIA, V64, pIV, DOI 10.1111/j.1365-2044.2008.05864.x
   Mirakhur RK, 2009, ANAESTHESIA, V64, P45, DOI 10.1111/j.1365-2044.2008.05870.x
   Naguib M, 2005, ANESTHESIOLOGY, V102, P35, DOI 10.1097/00000542-200501000-00009
   Orloff Lisa A, 2002, Ear Nose Throat J, V81, P390
   Sorgenfrei IF, 2006, ANESTHESIOLOGY, V104, P667, DOI 10.1097/00000542-200604000-00009
NR 17
TC 9
Z9 9
U1 0
U2 2
PU SAGE PUBLICATIONS LTD
PI LONDON
PA 1 OLIVERS YARD, 55 CITY ROAD, LONDON EC1Y 1SP, ENGLAND
SN 0310-057X
EI 1448-0271
J9 ANAESTH INTENS CARE
JI Anaesth. Intensive Care
PD MAR
PY 2010
VL 38
IS 2
BP 390
EP 392
DI 10.1177/0310057X1003800226
PG 3
WC Anesthesiology; Critical Care Medicine
WE Science Citation Index Expanded (SCI-EXPANDED)
SC Anesthesiology; General & Internal Medicine
GA 575GK
UT WOS:000276054800029
PM 20369780
OA Bronze
DA 2024-10-01
ER

PT J
AU Lysakowski, C
   Fuchs-Buder, T
   Tassonyi, E
AF Lysakowski, C
   Fuchs-Buder, T
   Tassonyi, E
TI Mivacurium or vecuronium for paediatric ENT surgery - Clinical
   experience and cost analysis
SO ANAESTHESIST
LA English
DT Article
DE anaesthesia, paediatric; neuromuscular blocking agents, mivacurium,
   vecuronium; anaesthetic techniques, total intravenous anaesthesia,
   propofol, alfentanil; measurement techniques, electromyography; cost
   analysis
ID NEUROMUSCULAR BLOCKADE; ANESTHESIA; CHILDREN; CHLORIDE; ROCURONIUM;
   SUXAMETHONIUM; ADULTS
AB Background:The present study compared the quality of neuromuscular block and costs after equipotent doses of mivacurium and vecuronium in the context of paediatric ENT surgery. Methods: A total of 30 children undergoing elective tonsillectomy were included and randomised in two groups (n=15 for each) according to the neuromuscular blocking agent (NMBA) used. Anaesthesia was induced with alfentanil (15 mu g/kg), propofol (3 mg/kg) and either 0.2 mg/kg mivacurium or 0.14 mg/kg vecuronium. For maintenance of anaesthesia propofol (8-12 mg/kg/h) was given. Neuromuscular block was assessed by electromyography using train-of four stimulation and the following parameters were quantified: Twitch height (T1) 2 min after the initial bolus of the myorelaxant; duration until recovery to 18% T1, number and duration of bolus injections of the myorelaxant needed to maintain neuromuscular block to a T1<10%. In addition,the intubating conditions, number of patients needing pharmacological reversal at the end of surgery, adverse reactions and the costs for neuromuscular block and pharmacological antagonization were assessed. Results: Intubation conditions were comparable between both study groups: mivacurium - excellent: 7, good: 5, not acceptable: 1; vecuronium - excellent: 11, good: 4 (n.s.). T1 at 2 min was 16 (15)% for mivacurium and 6 (9)% for vecuronium (P<0.05). Time to 10% T1 recovery was 6.1 (1.7) min for mivacurium and 21.8 (3.7) min for vecuronium (P<0.01). In the mivacurium group 7 repetitive doses (range: 4-18) were needed to maintain T1<10% during surgery, whereas children treated with vecuronium needed only 1 maintenance dose (range: 0-2) (P<0.01). Two children in the mivacurium group and 11 in the vecuronium group required pharmacological reversal of the NMB at the end of surgery (P<0.01). The overall costs of NMB were significantly higher in the mivacurium group as compared to vecuronium 12.88 (4.5) Euro vs 9.96 (2.4) Euro; P<0.05. Conclusions: In conclusion, mivacurium-induced NMB is of very short duration in paediatric patients, and therefore repetitive doses are required to maintain a deep neuromuscular block. Nevertheless, residual paralysis is less frequent after mivacurium. The neuromuscular block after mivacurium was more expensive and residual pa ra lysis less frequent compared to vecuronium.
C1 Univ Hosp Geneva, Dept Anaesthesiol Pharmacol & Surg Intens Care, Div Anaesthesiol, CH-1211 Geneva 14, Switzerland.
   Univ Saarland, Dept Anaesthesiol & Intens Care, D-6650 Homburg, Germany.
C3 University of Geneva; Saarland University
RP Fuchs-Buder, T (corresponding author), Univ Hosp Geneva, Dept Anaesthesiol Pharmacol & Surg Intens Care, Div Anaesthesiol, 24 Rue Micheli du Crest, CH-1211 Geneva 14, Switzerland.
RI Tassonyi, Edömer/S-8428-2019
OI Tassonyi, Edomer/0000-0002-7235-1200
CR Bevan DR, 1996, ANESTHESIOLOGY, V84, P362, DOI 10.1097/00000542-199602000-00014
   CHOI WW, 1989, CAN J ANAESTH, V36, P641, DOI 10.1007/BF03005415
   Cook D. R., 1993, Journal of Drug Development, V5, P7
   DIEFENBACH C, 1992, ANESTH ANALG, V74, P420
   Eriksson LI, 1999, ANESTH ANALG, V89, P243
   Eriksson LI, 1997, ANESTHESIOLOGY, V87, P1035, DOI 10.1097/00000542-199711000-00005
   Fuchs-Buder T, 1998, ANAESTHESIST, V47, P629, DOI 10.1007/s001010050607
   FuchsBuder T, 1997, ANAESTHESIST, V46, P350, DOI 10.1007/s001010050411
   FuchsBuder T, 1996, BRIT J ANAESTH, V76, P565, DOI 10.1093/bja/76.4.565
   FUCHSBUDER T, 1999, ANASTHESIOL INTENSIV
   GOLDHILL DR, 1991, BRIT J ANAESTH, V67, P289, DOI 10.1093/bja/67.3.289
   GOUDSOUZIAN NG, 1989, ANESTHESIOLOGY, V70, P237, DOI 10.1097/00000542-198902000-00010
   HEADRAPSON AG, 1995, CURR OPIN ANAESTH, V8, P367
   KAPLAN RF, 1995, CAN J ANAESTH, V42, P16, DOI 10.1007/BF03010565
   Macarone Palmieri A, 1998, Minerva Anestesiol, V64, P545
   MERETOJA OA, 1988, ANESTH ANALG, V67, P21
   MERETOJA OA, 1994, BRIT J ANAESTH, V73, P490, DOI 10.1093/bja/73.4.490
   Naguib M, 1997, BRIT J ANAESTH, V79, P450, DOI 10.1093/bja/79.4.450
   SAVARESE JJ, 1988, ANESTHESIOLOGY, V68, P723, DOI 10.1097/00000542-198805000-00010
   SCHLAICH N, 1999, ANASTHESIOL INTENSIV, V40
   Shorten GD, 1996, ANESTH ANALG, V82, P1170, DOI 10.1097/00000539-199606000-00012
   Sparr HJ, 1996, BRIT J ANAESTH, V77, P339, DOI 10.1093/bja/77.3.339
   VANAKEN H, 1995, ACTA ANAESTH SCAND, V39, P26
   VibyMogensen J, 1996, ACTA ANAESTH SCAND, V40, P59, DOI 10.1111/j.1399-6576.1996.tb04389.x
NR 24
TC 4
Z9 4
U1 0
U2 0
PU SPRINGER VERLAG
PI NEW YORK
PA 175 FIFTH AVE, NEW YORK, NY 10010 USA
SN 0003-2417
J9 ANAESTHESIST
JI Anaesthesist
PD MAY
PY 2000
VL 49
IS 5
BP 387
EP 391
DI 10.1007/s001010070106
PG 7
WC Anesthesiology
WE Science Citation Index Expanded (SCI-EXPANDED)
SC Anesthesiology
GA 323RW
UT WOS:000087579600003
PM 10883352
DA 2024-10-01
ER

PT J
AU Saager, L
   Maiese, EM
   Bash, LD
   Meyer, TA
   Minkowitz, H
   Groudine, S
   Philip, BK
   Tanaka, P
   Gan, TJ
   Rodriguez-Blanco, Y
   Soto, R
   Heisel, O
AF Saager, Leif
   Maiese, Eric M.
   Bash, Lori D.
   Meyer, Tricia A.
   Minkowitz, Harold
   Groudine, Scott
   Philip, Beverly K.
   Tanaka, Pedro
   Gan, Tong Joo
   Rodriguez-Blanco, Yiliam
   Soto, Roy
   Heisel, Olaf
TI Incidence, risk factors, and consequences of residual neuromuscular
   block in the United States: The prospective, observational, multicenter
   RECITE-US study
SO JOURNAL OF CLINICAL ANESTHESIA
LA English
DT Article
DE Delayed emergence from anesthesia; Neostigmine; Neuromuscular block;
   Neuromuscular monitoring; Train-of-four monitoring
ID GENERAL-ANESTHESIA; PARALYSIS; RECOVERY; ROCURONIUM; REVERSAL;
   CISATRACURIUM; CURARIZATION; PANCURONIUM; VECURONIUM; ATRACURIUM
AB Study objective: To determine the incidence burden and associated risk factors of residual neuromuscular block (rNMB) during routine U.S. hospital care.
   Design: Blinded multicenter cohort study.
   Setting: Operating and recovery rooms of ten community and academic U.S. hospitals.
   Patients: Two-hundred fifty-five adults, ASA PS 1-3, underwent elective abdominal surgery with general anesthesia and >= 1 dose of non-depolarizing neuromuscular blocking agent (NMBA) for endotracheal intubation and/or maintenance of NMB between August 2012 and April 2013.
   Interventions: TOF measurements using acceleromyography were performed on patients already receiving routine anesthetic care for elective open or laparoscopic abdominal surgery. Measurements allowed assessment of the presence of residual neuromuscular block (rNMB), defined as a train-of-four (TOF) ratio < 0.9 at tracheal extubation. We recorded patient and procedural characteristics and assessed TOF ratios (T4/T1) at various times throughout the procedure and at tracheal extubation. Differences in patient and clinical characteristics were compared using Fisher's exact test for categorical variables and t-test for continuous variables. Multivariate logistic regression assessed risk factors associated with rNMB at extubation.
   Main results: Most of the study population, 64.7% (n = 165) had rNMB (TOF ratio < 0.9), among them, 31.0% with TOF ratio < 0.6. Among those receiving neostigmine and/or qualitative peripheral nerve stimulation per clinical decision, 65.0% had rNMB. After controlling for confounders, we observed male gender (odds ratio: 2.60, P = 0.008), higher BMI (odds ratio: 1.04/unit, P = 0.043), and surgery at a community hospital (odds ratio: 3.15, P = 0.006) to be independently associated with increased odds of rNMB.
   Conclusions: Assessing TOF ratios blinded to the care team, we found that the majority of patients (64.7%) in this study had rNMB at tracheal extubation, despite neostigmine administration and qualitative peripheral nerve stimulation used for routine clinical care. Qualitative neuromuscular monitoring and clinical judgement often fails to detect rNMB after neostigmine reversal with potential severe consequences to the patient. Our data suggests that clinical care could be improved by considering quantitative neuromuscular monitoring for routine care.
C1 [Saager, Leif] Cleveland Clin, Dept Outcomes Res, Inst Anesthesiol, 9500 Euclid Ave P77, Cleveland, OH 44195 USA.
   [Maiese, Eric M.; Bash, Lori D.] Merck & Co Inc, Ctr Observat & Real World Evidence, 2000 Galloping Hill Rd, Kenilworth, NJ 07033 USA.
   [Meyer, Tricia A.] Baylor Scott & White Healthcare, Dept Anesthesiol, 2401 S 31st St, Temple, TX 76508 USA.
   [Minkowitz, Harold] Mem Hermann Mem City Med Ctr, Dept Anesthesiol, 921 Gessner Rd, Houston, TX 77024 USA.
   [Groudine, Scott] Albany Med Ctr, Dept Anesthesiol, 43 New Scotland Ave, Albany, NY 12208 USA.
   [Philip, Beverly K.] Brigham & Womens Hosp, Dept Anesthesiol, 75 Francis St, Boston, MA 02115 USA.
   [Tanaka, Pedro] Stanford Univ, Dept Anesthesia, 300 Pasteur Dr, Stanford, CA 94305 USA.
   [Gan, Tong Joo] Duke Univ, Dept Anesthesiol, DUMC 3094, Durham, NC 27710 USA.
   [Rodriguez-Blanco, Yiliam] Univ Miami, Sch Med, Dept Anesthesiol, 1600 NW 10th Ave, Miami, FL 33136 USA.
   [Soto, Roy] William Beaumont Hosp Royal Oak, Dept Anesthesiol, 3601 W 13 Mile Rd, Royal Oak, MI 48073 USA.
   [Heisel, Olaf] Syreon Corp, Dept Clin Sci, 260-1401 West 8th Ave, Vancouver, BC V6H 1C9, Canada.
   [Saager, Leif] Univ Michigan, Dept Anesthesiol, 1500 E Med Ctr Dr,UH1H247, Ann Arbor, MI 48109 USA.
   [Maiese, Eric M.] Janssen Sci Affairs LLC, Dept Hlth Econ & Outcomes, 800 Ridgeview Dr, Horsham, PA 19044 USA.
   [Gan, Tong Joo] Stony Brook Med, Dept Anesthesiol, 101 Nicolls Rd, Stony Brook, NY 11794 USA.
C3 Cleveland Clinic Foundation; Merck & Company; Baylor Health Care System;
   Albany Medical College; Harvard University; Brigham & Women's Hospital;
   Stanford University; Duke University; University of Miami; Beaumont
   Health; University of Michigan System; University of Michigan; Johnson &
   Johnson; Janssen Pharmaceuticals; State University of New York (SUNY)
   System; Stony Brook University; Stony Brook University Hospital
RP Saager, L (corresponding author), Univ Michigan, Dept Anesthesiol, 1500 E Med Ctr Dr,UH1H247, Ann Arbor, MI 48109 USA.
EM Lsaager@med.umich.edu
RI Saager, Leif/AHB-6208-2022; Saager, Leif/M-4623-2013
OI Saager, Leif/0000-0003-3416-4727; Tanaka, Pedro/0000-0002-4723-3122
FU Merck Sharp & Dohme Corp., a subsidiary of Merck & Co., Inc.,
   Kenilworth, NJ, United States
FX This study was funded by Merck Sharp & Dohme Corp., a subsidiary of
   Merck & Co., Inc., Kenilworth, NJ, United States. The sponsor was
   involved in study design, in the collection, analysis and interpretation
   of data, in the writing of the report, and in the decision to submit the
   article for publication.
CR Abad-Gurumeta A, 2015, ANAESTHESIA, V70, P1441, DOI 10.1111/anae.13277
   Ali HH, 1998, BRIT J ANAESTH, V80, P530, DOI 10.1093/bja/80.4.530
   Ali HH, 1998, BRIT J ANAESTH, V80, P28
   [Anonymous], 2017, COCHRANE DATABASE SY, DOI DOI 10.1002/14651858
   Apfel CC, 1999, ANESTHESIOLOGY, V91, P693, DOI 10.1097/00000542-199909000-00022
   Baillard C, 2005, BRIT J ANAESTH, V95, P622, DOI 10.1093/bja/aei240
   BEVAN DR, 1988, ANESTHESIOLOGY, V69, P272, DOI 10.1097/00000542-198808000-00022
   Bissinger U, 2000, PHYSIOL RES, V49, P455
   Buchanan FF, 2006, ANESTH ANALG, V102, P291, DOI 10.1213/01.ane.0000181321.55422.C6
   Bulka CM, 2016, ANESTHESIOLOGY, V125, P647, DOI 10.1097/ALN.0000000000001279
   Butterly A, 2010, BRIT J ANAESTH, V105, P304, DOI 10.1093/bja/aeq157
   Cammu G, 2006, ANESTH ANALG, V102, P426, DOI 10.1213/01.ane.0000195543.61123.1f
   Carron M, 2016, J CLIN ANESTH, V35, P1, DOI 10.1016/j.jclinane.2016.06.018
   Debaene B, 2003, ANESTHESIOLOGY, V98, P1042, DOI 10.1097/00000542-200305000-00004
   Donati F, 2013, CAN J ANESTH, V60, P714, DOI 10.1007/s12630-013-9932-8
   Eikermann M, 2003, ANESTHESIOLOGY, V98, P1333, DOI 10.1097/00000542-200306000-00006
   Eriksson LI, 2000, ANAESTHESIST, V49, pS18, DOI 10.1007/s001010070008
   Fezing A K, 1999, Acta Anaesthesiol Belg, V50, P83
   Fortier LP, 2015, ANESTH ANALG, V121, P366, DOI 10.1213/ANE.0000000000000757
   Gätke MR, 2002, ACTA ANAESTH SCAND, V46, P207, DOI 10.1034/j.1399-6576.2002.460216.x
   Ghoneim MM, 2009, ANESTH ANALG, V108, P527, DOI 10.1213/ane.0b013e318193c634
   Hayes AH, 2001, ANAESTHESIA, V56, P312, DOI 10.1046/j.1365-2044.2001.01921.x
   Hemmerling TM, 2007, CAN J ANAESTH, V54, P58, DOI 10.1007/BF03021901
   Kim KS, 2002, ANESTH ANALG, V95, P1656, DOI 10.1097/00000539-200212000-00033
   Kopman AF, 2004, ANESTH ANALG, V98, P102, DOI [10.1213/01.ANE.0000094985.19305.E9, 10.1213/01.ANE.000009485.19305.E9]
   Kopman AF, 1997, ANESTHESIOLOGY, V86, P765, DOI 10.1097/00000542-199704000-00005
   Maybauer DM, 2007, ANAESTHESIA, V62, P12, DOI 10.1111/j.1365-2044.2006.04862.x
   McCaul C, 2002, BRIT J ANAESTH, V89, P766, DOI 10.1093/bja/aef254
   Murphy GS, 2008, ANESTHESIOLOGY, V109, P389, DOI 10.1097/ALN.0b013e318182af3b
   Murphy GS, 2010, ANESTH ANALG, V111, P120, DOI 10.1213/ANE.0b013e3181da832d
   Murphy GS, 2005, ANESTH ANALG, V100, P1840, DOI 10.1213/01.ANE.0000151159.55655.CB
   Murphy GS, 2004, ANESTH ANALG, V98, P193, DOI 10.1213/01.ANE.0000095040.36648.F7
   Pandit JJ, 2014, BRIT J ANAESTH, V113, P549, DOI 10.1093/bja/aeu313
   Sundman E, 2000, ANESTHESIOLOGY, V92, P977, DOI 10.1097/00000542-200004000-00014
   VIBYMOGENSEN J, 1979, ANESTHESIOLOGY, V50, P539, DOI 10.1097/00000542-197906000-00014
   Yip PC, 2010, ANAESTH INTENS CARE, V38, P91, DOI 10.1177/0310057X1003800116
   Yu BW, 2016, CURR MED RES OPIN, V32, P1, DOI 10.1185/03007995.2015.1103213
NR 37
TC 60
Z9 78
U1 0
U2 24
PU ELSEVIER SCIENCE INC
PI NEW YORK
PA STE 800, 230 PARK AVE, NEW YORK, NY 10169 USA
SN 0952-8180
EI 1873-4529
J9 J CLIN ANESTH
JI J. Clin. Anesth.
PD AUG
PY 2019
VL 55
BP 33
EP 41
DI 10.1016/j.jclinane.2018.12.042
PG 9
WC Anesthesiology
WE Science Citation Index Expanded (SCI-EXPANDED)
SC Anesthesiology
GA HQ8RZ
UT WOS:000462694300015
PM 30594097
DA 2024-10-01
ER

PT J
AU Zhang, Y
   Xi, CH
   Yue, JY
   Zhao, MM
   Wang, GY
AF Zhang, Yi
   Xi, Chunhua
   Yue, Jianying
   Zhao, Mengmeng
   Wang, Guyan
TI Comparison of 3 Rates for the Continuous Infusion of Mivacurium During
   Ambulatory Vitreoretinal Surgery Under General Anesthesia: A
   Prospective, Randomized, Controlled Clinical Trial
SO DRUG DESIGN DEVELOPMENT AND THERAPY
LA English
DT Article
DE mivacurium; vitreoretinal surgery; neuromuscular blocking agents;
   neuromuscular monitoring; postoperative period
ID RESIDUAL NEUROMUSCULAR BLOCKADE; UNITED-STATES; PHARMACOLOGY;
   MULTICENTER; ROCURONIUM; RECOVERY; CHOLINESTERASE; CISATRACURIUM;
   PARALYSIS; REVERSAL
AB Purpose: Mivacurium, the shortest-acting benzylisoquinoline nondepolarizing neuromuscular blocker used in clinical practice, is suitable for short-term ambulatory operations under general anesthesia. We investigated the neuromuscular blockade effect of different maintenance doses of mivacurium during ambulatory vitreoretinal surgery under general anesthesia and tried to determine the appropriate maintenance dose.Patients and Methods: Ninety-nine patients undergoing general anesthesia for elective ambulatory vitreoretinal surgery were randomly divided into three groups using the random number table method. Patients received three maintenance doses of mivacurium during surgery as follows: 3 mu g/(kgmiddotmin) in group M1 (n = 33), 6 mu g/(kgmiddotmin) in group M2 (n = 33), and 9 mu g/(kgmiddotmin) in group M3 (n = 33). The primary outcome was the time from mivacurium withdrawal to a train-of-four stimulation ratio (TOFr) >= 0.9, and the secondary outcomes were the time from mivacurium withdrawal to TOFr >= 0.7, extubation time, incidence of TOFr < 0.9 after surgery and neuromuscular block effect.Results: The time from mivacurium withdrawal to TOFr >= 0.9 and to TOFr >= 0.7 was significantly longer in group M3 than in groups M1 and M2 (25.6 +/- 7.2 min vs 16.4 +/- 5.9 min and 18.6 +/- 5.3 min, P < 0.001; 22.1 +/- 6.3 min vs 13.6 +/- 5.8 min and 15.5 +/- 4.8 min; P < 0.001, respectively). There was a significant difference in the extubation time, the incidence of TOFr < 0.9 during extubation and upon leaving the operating room between group M3 and group M1 (all P < 0.05), but there was no such significant difference between group M2 and group M1 (all P > 0.05). The intraoperative depth of neuromuscular blockade in the three groups was significantly different, with 69.7% shallow block in group M1, 75.8% moderate block in group M2 and 63.6% deep block in group M3 (P < 0.001). One patient in group M1 experienced slight body movement during the operation.Conclusion: An intraoperative continuous infusion of 6 mu g/(kgmiddotmin) mivacurium can not only achieve good postoperative recovery but also provide a satisfactory neuromuscular blockade effect during surgery, and this maintenance dose is suitable for neuromuscular blockade during ambulatory vitreoretinal surgery.
C1 [Zhang, Yi; Xi, Chunhua; Yue, Jianying; Wang, Guyan] Capital Med Univ, Beijing Tongren Hosp, Dept Anesthesiol, Beijing, Peoples R China.
   [Zhao, Mengmeng] Capital Med Univ, Beijing Tongren Hosp, Operat Ctr, Beijing, Peoples R China.
   [Wang, Guyan] Capital Med Univ, Beijing Tongren Hosp, Dept Anesthesiol, 1 Dongjiaominxiang Rd, Beijing 100730, Peoples R China.
C3 Capital Medical University; Capital Medical University; Capital Medical
   University
RP Wang, GY (corresponding author), Capital Med Univ, Beijing Tongren Hosp, Dept Anesthesiol, 1 Dongjiaominxiang Rd, Beijing 100730, Peoples R China.
EM guyanwang2006@163.com
RI Wang, Chunyu/HPC-0200-2023
OI Zhang, Yi/0009-0006-1971-8890
FU Beijing Hospitals Authority Clinical Medicine Development [ZYLX202103];
   Beijing Hospitals Authority's Ascent Plan [DFL20220203]
FX Assistance with the study: We gratefully acknowledge Shaofei Su, PhD
   (Department of Epidemiology and Health Statistics, Beijing Obstetrics
   and Gynecology Hospital, Capital Medical University) for statistical
   consultation and the editors at American Journal Experts for their
   assistance in improving the English language herein. Financial support
   and sponsorship: This study was supported by Beijing Hospitals Authority
   Clinical Medicine Development of Special Funding Support (ZYLX202103)
   and Beijing Hospitals Authority's Ascent Plan (DFL20220203) . The
   funders had no role in the study design, data collection and analysis,
   decision to publish, or preparation of the manuscript.
CR Ahn EK, 1998, ANESTH ANALG, V86, P523, DOI 10.1097/00000539-199803000-00014
   Alfille PH, 2009, CURR OPIN ANESTHESIO, V22, P730, DOI 10.1097/ACO.0b013e328331d545
   Andersson ML, 2019, ANAESTHESIA, V74, P518, DOI 10.1111/anae.14545
   Bailey CR, 2019, ANAESTHESIA, V74, P778, DOI 10.1111/anae.14639
   Brinch JHW, 2019, ACTA ANAESTH SCAND, V63, P564, DOI 10.1111/aas.13304
   Brueckmann B, 2015, BRIT J ANAESTH, V115, P743, DOI 10.1093/bja/aev104
   Chen Yongjie, 2021, Nan Fang Yi Ke Da Xue Xue Bao, V41, P64, DOI 10.12122/j.issn.1673-4254.2021.01.08
   Chung DY, 2002, ANAESTH INTENS CARE, V30, P360, DOI 10.1177/0310057X0203000316
   Ezzine S, 2002, ANESTHESIOLOGY, V97, P622, DOI 10.1097/00000542-200209000-00016
   Fortier LP, 2015, ANESTH ANALG, V121, P366, DOI 10.1213/ANE.0000000000000757
   FRAMPTON JE, 1993, DRUGS, V45, P1066, DOI 10.2165/00003495-199345060-00009
   Goldberg Marc, 2006, Ophthalmol Clin North Am, V19, P293
   Grabitz SD, 2019, ANESTH ANALG, V128, P1129, DOI 10.1213/ANE.0000000000004028
   Gropper MA, 2019, MILLERS ANESTHESIA, V2
   Jan GSK, 1996, ANAESTH INTENS CARE, V24, P585, DOI 10.1177/0310057X9602400514
   Li SS, 2020, DRUG DES DEV THER, V14, P1203, DOI 10.2147/DDDT.S224544
   Martini CH, 2014, BRIT J ANAESTH, V112, P498, DOI 10.1093/bja/aet377
   McGoldrick Kathryn E, 2006, Ophthalmol Clin North Am, V19, P179
   Murphy GS, 2011, ANESTHESIOLOGY, V115, P946, DOI 10.1097/ALN.0b013e3182342840
   Murphy GS, 2010, ANESTH ANALG, V111, P120, DOI 10.1213/ANE.0b013e3181da832d
   Naguib M, 2018, ANESTH ANALG, V127, P71, DOI 10.1213/ANE.0000000000002670
   Nemes R, 2017, EUR J ANAESTH, V34, P609, DOI 10.1097/EJA.0000000000000585
   Ostergaard D, 2005, ANESTHESIOLOGY, V102, P1124
   Palsen S, 2019, J CLIN MONIT COMPUT, V33, P455, DOI 10.1007/s10877-018-0186-4
   Pendeville PE, 2007, EUR J ANAESTH, V24, P546, DOI 10.1017/S0265021506002341
   Micuci AJQR, 2019, EUR J ANAESTH, V36, P502, DOI 10.1097/EJA.0000000000001003
   Saager L, 2019, J CLIN ANESTH, V55, P33, DOI 10.1016/j.jclinane.2018.12.042
   SAVARESE JJ, 1988, ANESTHESIOLOGY, V68, P723, DOI 10.1097/00000542-198805000-00010
   Savarese JJ, 1997, ANAESTHESIST, V46, P840, DOI 10.1007/s001010050477
   Schumacher PM, 2006, EUR J ANAESTH, V23, P691, DOI 10.1017/S0265021506000524
   Stagg BC, 2018, JAMA OPHTHALMOL, V136, P53, DOI 10.1001/jamaophthalmol.2017.5101
   Thevathasan T, 2017, BRIT J ANAESTH, V119, P595, DOI 10.1093/bja/aex240
   Vanlinthout LEH, 2014, ANAESTHESIA, V69, P1377, DOI 10.1111/anae.12786
   Weber F, 2010, PEDIATR ANESTH, V20, P697, DOI 10.1111/j.1460-9592.2010.03327.x
   Woloszczuk-Gebicka B, 2002, PAEDIATR ANAESTH, V12, P511, DOI 10.1046/j.1460-9592.2002.00901.x
   Wu L, 2021, BRIT J ANAESTH, V127, P281, DOI 10.1016/j.bja.2021.04.031
   Xiong W, 2020, BIOMED RES INT, V2020, DOI 10.1155/2020/1924134
   Yu BW, 2016, CURR MED RES OPIN, V32, P1, DOI 10.1185/03007995.2015.1103213
NR 38
TC 1
Z9 2
U1 1
U2 5
PU DOVE MEDICAL PRESS LTD
PI ALBANY
PA PO BOX 300-008, ALBANY, AUCKLAND 0752, NEW ZEALAND
SN 1177-8881
J9 DRUG DES DEV THER
JI Drug Des. Dev. Ther.
PY 2022
VL 16
BP 3133
EP 3143
DI 10.2147/DDDT.S370978
PG 11
WC Chemistry, Medicinal; Pharmacology & Pharmacy
WE Science Citation Index Expanded (SCI-EXPANDED)
SC Pharmacology & Pharmacy
GA 4Q2VC
UT WOS:000855941600001
PM 36148320
OA Green Published, gold
DA 2024-10-01
ER

PT J
AU Lu, IC
   Wu, CW
   Chang, PY
   Chen, HY
   Tseng, KY
   Randolph, GW
   Cheng, KI
   Chiang, FY
AF Lu, I-Cheng
   Wu, Che-Wei
   Chang, Pi-Ying
   Chen, Hsiu-Ya
   Tseng, Kuang-Yi
   Randolph, Gregory W.
   Cheng, Kuang-I
   Chiang, Feng-Yu
TI Reversal of rocuronium-induced neuromuscular blockade by sugammadex
   allows for optimization of neural monitoring of the recurrent laryngeal
   nerve
SO LARYNGOSCOPE
LA English
DT Article
DE Intraoperative neuromonitoring; neuromuscular blocking agent;
   sugammadex; recurrent laryngeal nerve; thyroid surgery; anesthesia
ID PROSPECTIVE PORCINE MODEL; RELAXANT BINDING-AGENT; THYROID-SURGERY;
   ENDOTRACHEAL-TUBE; INJURY; IDENTIFICATION; VECURONIUM; SUCCINYLCHOLINE;
   STIMULATION; RLN
AB Objectives/HypothesisThe use of neuromuscular blocking agent may effect intraoperative neuromonitoring (IONM) during thyroid surgery. An enhanced neuromuscular-blockade (NMB) recovery protocol was investigated in a porcine model and subsequently clinically applied during human thyroid neural monitoring surgery.
   Study DesignProspective animal and retrospective clinical study.
   MethodsIn the animal experiment, 12 piglets were injected with rocuronium 0.6 mg/kg and randomly allocated to receive normal saline, sugammadex 2 mg/kg, or sugammadex 4mg/kg to compare the recovery of laryngeal electromyography (EMG). In a subsequent clinical application study, 50 patients who underwent thyroidectomy with IONM followed an enhanced NMB recovery protocolrocuronium 0.6 mg/kg at anesthesia induction and sugammadex 2 mg/kg at the operation start. The train-of-four (TOF) ratio was used for continuous quantitative monitoring of neuromuscular transmission.
   ResultsIn our porcine model, it took 49 15, 13.2 5.6, and 4.2 +/- 1.5 minutes for the 80% recovery of laryngeal EMG after injection of saline, sugammadex 2 mg/kg, and sugammadex 4 mg/kg, respectively. In subsequent clinical human application, the TOF ratio recovered from 0 to >0.9 within 5 minutes after administration of sugammadex 2 mg/kg at the operation start. All patients had positive and high EMG amplitude at the early stage of the operation, and intubation was without difficulty in 96% of patients.
   ConclusionsBoth porcine modeling and clinical human application demonstrated that sugammadex 2 mg/kg allows effective and rapid restoration of neuromuscular function suppressed by rocuronium. Implementation of this enhanced NMB recovery protocol assures optimal conditions for tracheal intubation as well as IONM in thyroid surgery.
   Level of EvidenceNA Laryngoscope, 126:1014-1019, 2016
C1 [Lu, I-Cheng; Wu, Che-Wei; Cheng, Kuang-I; Chiang, Feng-Yu] Kaohsiung Med Univ, Coll Med, Grad Inst Med, 100 TzYou First Rd, Kaohsiung 807, Taiwan.
   [Lu, I-Cheng; Wu, Che-Wei; Cheng, Kuang-I; Chiang, Feng-Yu] Kaohsiung Med Univ, Coll Med, Fac Med, 100 TzYou First Rd, Kaohsiung 807, Taiwan.
   [Lu, I-Cheng] Kaohsiung Med Univ, Kaohsiung Municipal Hsiao Kang Hosp, Dept Anesthesiol, 100 TzYou First Rd, Kaohsiung 807, Taiwan.
   [Chang, Pi-Ying; Chen, Hsiu-Ya; Tseng, Kuang-Yi; Cheng, Kuang-I] Kaohsiung Med Univ, Kaohsiung Med Univ Hosp, Dept Anesthesiol, 100 TzYou First Rd, Kaohsiung 807, Taiwan.
   [Wu, Che-Wei; Chiang, Feng-Yu] Kaohsiung Med Univ, Kaohsiung Med Univ Hosp, Dept Otolaryngol Head & Neck Surg, 100 TzYou First Rd, Kaohsiung 807, Taiwan.
   [Randolph, Gregory W.] Harvard Univ, Massachusetts Gen Hosp, Sch Med,Div Thyroid & Parathyroid Surg, Massachusetts Eye & Ear Infirm,Dept Laryn & Otol, Boston, MA USA.
   [Randolph, Gregory W.] Harvard Univ, Massachusetts Gen Hosp, Sch Med, Dept Surg,Div Surg Oncol, Boston, MA USA.
C3 Kaohsiung Medical University; Kaohsiung Medical University; Kaohsiung
   Medical University; Kaohsiung Municipal Siao-Gang Hospital; Kaohsiung
   Medical University; Kaohsiung Medical University Hospital; Kaohsiung
   Medical University; Kaohsiung Medical University Hospital; Harvard
   University; Harvard Medical School; Massachusetts General Hospital;
   Massachusetts Eye & Ear Infirmary; Harvard University; Harvard Medical
   School; Massachusetts General Hospital
RP Cheng, KI (corresponding author), Kaohsiung Med Univ, Coll Med, 100 TzYou First Rd, Kaohsiung 807, Taiwan.
EM fychiang@kmu.edu.tw
RI Cheng, Kuang-I/D-5298-2009; Wu, Che-Wei/J-2015-2019
OI Wu, Che-Wei/0000-0003-1052-5348
FU Kaohsiung Medical University Hospital (KMUH) [103-3T07, 103-3R36];
   Ministry of Science and Technology, Taiwan (MOST)
   [103-2314-B-037-037-MY2]
FX This study was supported by grants from the Kaohsiung Medical University
   Hospital (KMUH 103-3T07, 103-3R36) and the Ministry of Science and
   Technology, Taiwan (MOST 103-2314-B-037-037-MY2).
CR Batistaki C, 2012, ANAESTH INTENS CARE, V40, P1073
   Brauckhoff M, 2002, LANGENBECK ARCH SURG, V386, P482, DOI 10.1007/s00423-001-0253-y
   Chiang FY, 2008, SURGERY, V143, P743, DOI 10.1016/j.surg.2008.02.006
   Chiang FY, 2015, LARYNGOSCOPE, V125, P2832, DOI 10.1002/lary.25251
   Chiang FY, 2012, AM J OTOLARYNG, V33, P1, DOI 10.1016/j.amjoto.2010.11.011
   Chiang FY, 2010, KAOHSIUNG J MED SCI, V26, P633, DOI 10.1016/S1607-551X(10)70097-8
   Chiang FY, 2010, WORLD J SURG, V34, P223, DOI 10.1007/s00268-009-0316-8
   desBoer HD, 2006, ANESTHESIOLOGY, V104, P718
   Dralle H, 2008, WORLD J SURG, V32, P1358, DOI 10.1007/s00268-008-9483-2
   Fontenot TE, 2015, LARYNGOSCOPE, V125, P2232, DOI 10.1002/lary.25133
   Fuchs-Buder T, 2007, ACTA ANAESTH SCAND, V51, P789, DOI 10.1111/j.1399-6576.2007.01352.x
   Ledowski T, 2012, ANAESTH INTENS CARE, V40, P340, DOI 10.1177/0310057X1204000219
   Lu IC, 2008, WORLD J SURG, V32, P1935, DOI 10.1007/s00268-008-9549-1
   Lu IC, 2013, KAOHSIUNG J MED SCI, V29, P484, DOI 10.1016/j.kjms.2013.01.002
   Lu IC, 2011, SURGERY, V149, P543, DOI 10.1016/j.surg.2010.11.006
   Marusch F, 2005, BRIT J ANAESTH, V94, P596, DOI 10.1093/bja/aei110
   Mencke T, 2003, ANESTHESIOLOGY, V98, P1049, DOI 10.1097/00000542-200305000-00005
   Miller R, 2004, ANESTH ANALG, V98, P1674, DOI 10.1213/01.ANE.0000126935.87196.4C
   Mirakhur RK, 2009, ANAESTHESIA, V64, P45, DOI 10.1111/j.1365-2044.2008.05870.x
   Phelan E, 2014, LARYNGOSCOPE, V124, P1498, DOI 10.1002/lary.24550
   Pühringer FK, 2010, BRIT J ANAESTH, V105, P610, DOI 10.1093/bja/aeq226
   Randolph GW, 2011, LARYNGOSCOPE, V121, pS1, DOI 10.1002/lary.21119
   Randolph Gregory W., 2013, Surgery of the Thyroid and Parathyroid Glands, V2nd
   Schneider R, 2013, HEAD NECK-J SCI SPEC, V35, P1591, DOI 10.1002/hed.23187
   Shi YB, 2008, LARYNGOSCOPE, V118, P2156, DOI 10.1097/MLG.0b013e318184574e
   Shields M, 2006, BRIT J ANAESTH, V96, P36, DOI 10.1093/bja/aei314
   Snyder SK, 2008, J AM COLL SURGEONS, V206, P123, DOI 10.1016/j.jamcollsurg.2007.07.017
   Suy K, 2007, ANESTHESIOLOGY, V106, P283, DOI 10.1097/00000542-200702000-00016
   Tsai CJ, 2011, KAOHSIUNG J MED SCI, V27, P96, DOI 10.1016/j.kjms.2010.08.002
   Welliver Mark, 2009, Drug Des Devel Ther, V2, P49
   Wu CW, 2015, GLAND SURG, V4, P19, DOI 10.3978/j.issn.2227-684X.2014.12.03
   Wu CW, 2014, SURGERY, V155, P329, DOI 10.1016/j.surg.2013.08.015
   Wu CW, 2010, HEAD NECK-J SCI SPEC, V32, P1295, DOI 10.1002/hed.21324
NR 33
TC 31
Z9 32
U1 0
U2 8
PU WILEY-BLACKWELL
PI HOBOKEN
PA 111 RIVER ST, HOBOKEN 07030-5774, NJ USA
SN 0023-852X
EI 1531-4995
J9 LARYNGOSCOPE
JI Laryngoscope
PD APR
PY 2016
VL 126
IS 4
BP 1014
EP 1019
DI 10.1002/lary.25577
PG 6
WC Medicine, Research & Experimental; Otorhinolaryngology
WE Science Citation Index Expanded (SCI-EXPANDED)
SC Research & Experimental Medicine; Otorhinolaryngology
GA DI3EV
UT WOS:000373382100048
PM 26748952
DA 2024-10-01
ER

PT J
AU Larsen, PB
   Hansen, EG
   Jacobsen, LS
   Wiis, J
   Holst, P
   Rottensten, H
   Siddiqui, R
   Wittrup, H
   Sorensen, AM
   Persson, S
   Engbæk, J
AF Larsen, PB
   Hansen, EG
   Jacobsen, LS
   Wiis, J
   Holst, P
   Rottensten, H
   Siddiqui, R
   Wittrup, H
   Sorensen, AM
   Persson, S
   Engbæk, J
TI Intubation conditions after rocuronium or succinylcholine for rapid
   sequence induction with alfentanil and propofol in the emergency patient
SO EUROPEAN JOURNAL OF ANAESTHESIOLOGY
LA English
DT Article
DE anaesthesia general; intubation intratracheal, rapid-sequence induction;
   neuromuscular blocking agents, succinylcholine, rocuronium
ID TRACHEAL INTUBATION; ADDUCTOR POLLICIS; CLINICAL RESEARCH; ANESTHESIA;
   SUXAMETHONIUM; THIOPENTONE; HUMANS; REMIFENTANIL; RESPONSES; ORG-9426
AB Background and objective: Previous studies mainly conducted on elective patients recommend doses of 0.9-1.2 mgkg(-1) rocuronium to obtain comparable intubation conditions with succinylcholine 1.0 mgkg(-1) after 60 s during a rapid-sequence induction. We decided to compare the overall intubating conditions of standard doses of rocuroniurn 0.6 mg kg(-1) and succinylcholine 1.0 mg kg(-1) during a strict rapidmnsequence induction regimen including propofol and alfentanil. Methods: Male and female patients (ASA I-III) older than 17 yr scheduled for emergency abdominal or gynaecological surgery and with increased risk of pulmonary aspiration of gastric content were randomized to a rapid-sequence induction with succinylcholine 1.0 mg kg(-1) or rocuronium 0.6 mgkg(-1). Patients with a predicted difficult airway were excluded. A senior anaesthesiologist 'blinded' for the randomization performed the intubation 60 s after injection of the neuromuscular blocker. Intubating conditions were evaluated according to an established guideline. Tracheal intubation not completed within 30 s was recorded as failed. Results: 222 patients were randomized. Three patients had their operation cancelled and 10 did not fulfil the inclusion criteria. Clinically acceptable intubation conditions were present in 93.5% and 96.1% of patients in the succinylchollne group (n = 107) and the rocuroniurn group (n = 102), respectively (P = 0.59). Conclusions: During a rapid-sequence induction with alfentanil and propofol, both rocuronium 0.6 mg kg(-1) and succinylcholine 1.0 mg kg(-1) provide clinically acceptable intubation conditions in 60 s in patients scheduled for emergency surgery. Under the conditions of this rapid-sequence induction regimen rocuronium may be a substitute for succinylcholine.
C1 Copenhagen Univ Hosp, Dept Anaesthesiol, DK-2730 Herlev, Denmark.
   Glostrup Cty Hosp, Dept Anaesthesiol, Glostrup, Denmark.
C3 University of Copenhagen; University of Copenhagen
RP Copenhagen Univ Hosp, Dept Anaesthesiol, Herlev Ringvej 75, DK-2730 Herlev, Denmark.
EM pebola0l@herlevhosp.kbhamt.dk
OI Engbaek, Jens/0000-0002-9159-6190
CR Andrews JI, 1999, ACTA ANAESTH SCAND, V43, P4, DOI 10.1034/j.1399-6576.1999.430102.x
   BROSSY MJ, 1994, BRIT J ANAESTH, V72, P596, DOI 10.1093/bja/72.5.596
   Chiu CL, 1999, BRIT J ANAESTH, V82, P757, DOI 10.1093/bja/82.5.757
   COOLEY S, 1989, BRIT J ANAESTH, V63, P423
   COOPER R, 1992, BRIT J ANAESTH, V69, P269, DOI 10.1093/bja/69.3.269
   Dhonneur G, 1999, ANESTHESIOLOGY, V90, P951, DOI 10.1097/00000542-199904000-00004
   Dobson AP, 1999, ANAESTHESIA, V54, P172, DOI 10.1046/j.1365-2044.1999.00655.x
   GAL TJ, 2005, MILLERS ANESTHESIA
   Habib AS, 2002, BRIT J ANAESTH, V88, P430, DOI 10.1093/bja/88.3.430
   Heier T, 2000, ANESTH ANALG, V90, P175, DOI 10.1097/00000539-200001000-00036
   Jacobsen J, 1996, ACTA ANAESTH SCAND, V40, P421, DOI 10.1111/j.1399-6576.1996.tb04463.x
   Kirkegaard-Nielsen H, 1999, ANESTHESIOLOGY, V91, P131, DOI 10.1097/00000542-199907000-00021
   Lerman J, 1996, CAN J ANAESTH, V43, P184, DOI 10.1007/BF03011261
   MAGORIAN T, 1993, ANESTHESIOLOGY, V79, P913, DOI 10.1097/00000542-199311000-00007
   Maguire AM, 2001, BRIT J ANAESTH, V86, P90, DOI 10.1093/bja/86.1.90
   McCourt KC, 1998, ANAESTHESIA, V53, P867, DOI 10.1046/j.1365-2044.1998.00342.x
   MCKEATING K, 1988, ANAESTHESIA, V43, P638, DOI 10.1111/j.1365-2044.1988.tb04146.x
   MEISTELMAN C, 1992, CAN J ANAESTH, V39, P665, DOI 10.1007/BF03008227
   MILLER DR, 1993, ANESTH ANALG, V76, P1040
   Nelson JM, 1997, J CLIN ANESTH, V9, P317, DOI 10.1016/S0952-8180(97)00010-X
   PERRY J, 2003, COCHRANE REV
   PUHRINGER FK, 1992, ANESTH ANALG, V75, P37
   SCHEININ B, 1989, BRIT J ANAESTH, V62, P385, DOI 10.1093/bja/62.4.385
   SCHELLER MS, 1992, ANESTH ANALG, V75, P788
   Sparr HJ, 1996, BRIT J ANAESTH, V77, P339, DOI 10.1093/bja/77.3.339
   Sparr HJ, 1996, ACTA ANAESTH SCAND, V40, P425, DOI 10.1111/j.1399-6576.1996.tb04464.x
   VibyMogensen J, 1996, ACTA ANAESTH SCAND, V40, P59, DOI 10.1111/j.1399-6576.1996.tb04389.x
   Weiss JH, 1997, J CLIN ANESTH, V9, P379, DOI 10.1016/S0952-8180(97)00065-2
   WRIGHT PMC, 1994, ANESTHESIOLOGY, V81, P1110, DOI 10.1097/00000542-199411000-00004
NR 29
TC 32
Z9 36
U1 0
U2 2
PU LIPPINCOTT WILLIAMS & WILKINS
PI PHILADELPHIA
PA TWO COMMERCE SQ, 2001 MARKET ST, PHILADELPHIA, PA 19103 USA
SN 0265-0215
EI 1365-2346
J9 EUR J ANAESTH
JI Eur. J. Anaesth.
PD OCT
PY 2005
VL 22
IS 10
BP 748
EP 753
DI 10.1017/S0265021505001249
PG 6
WC Anesthesiology
WE Science Citation Index Expanded (SCI-EXPANDED)
SC Anesthesiology
GA 971VP
UT WOS:000232413200003
PM 16211732
OA Bronze
DA 2024-10-01
ER

PT J
AU Carron, M
   Zarantonello, F
   Lazzarotto, N
   Tellaroli, P
   Ori, C
AF Carron, Michele
   Zarantonello, Francesco
   Lazzarotto, Nadia
   Tellaroli, Paola
   Ori, Carlo
TI Role of sugammadex in accelerating postoperative discharge: A
   meta-analysis
SO JOURNAL OF CLINICAL ANESTHESIA
LA English
DT Review
DE Sugammadex; Neostigmine; Neuromuscular blockade; Neuromuscular blocking
   agent; Patient discharge; Anesthesia
ID RESIDUAL NEUROMUSCULAR BLOCKADE; POSTANESTHESIA CARE-UNIT;
   OPERATING-ROOM; RESPIRATORY COMPLICATIONS; GENERAL-ANESTHESIA;
   COST-EFFECTIVENESS; BARIATRIC SURGERY; BLOCKING-AGENTS; TURNOVER TIME;
   REVERSAL
AB Study objective: Sugammadex has been introduced for reversal of neuromuscular blockade (NMB) induced by rocuronium (or vecuronium). Although its efficacy and safety have been established, data are conflicting as to whether it accelerates discharge to the surgical ward compared with neostigmine, which is traditionally used for reversing NMB. The object of this systematic review and meta-analysis was to review the research comparing sugammadex and neostigmine in the context of patient discharge after general anesthesia.
   Design: Systematic review and meta-analysis.
   Setting: University medical hospital.
   Patients: Five-hundred eighteen patients from six studies were included.
   Methods: A comprehensive search was conducted using PubMed, Web of Science, Google Scholar, and Cochrane Library electronic databases to identify randomized controlled trials written in English. Two reviewers independently selected the studies, extracted data regarding postoperative discharge, and assessed the trials' methodological quality and evidence level. Postoperative discharge time was determined from the operating room (OR) to the postanesthesia care unit (PACU) and from the PACU to the surgical ward. This study was conducted using PRISMA methodology.
   Measurements: Time to discharge after NMB reversal with sugammadex or neostigmine.
   Main results: Compared with neostigmine, sugammadex was associated with a significantly faster discharge from the OR to the PACU (mean difference [MD] = 22.14 min, 95% CI (14.62, 29.67), P < 0.0001, I-2 = 0%) and from the PACU to the surgical ward (MD = 16.95 min, 95% CI (0.23, 33.67), P = 0.0469, I-2 = 98.4%). Similarly, discharge readiness was shorter for sugammadex than for neostigmine from the OR to the PACU (MD = 5.58 min, 95% CI (3.03, 8.14), P <= 0.0001, I-2 = 0%). However, discharge-readiness was similar in both groups for patients moving from the PACU to the surgical ward (MD = -1.10 min, 95% CI ( 5.69, 3.50), P = 0.6394, I-2 = 25.3%).
   Conclusions: Results from this meta-analysis suggest that sugammadex accelerates postoperative discharge of patients after general anesthesia compared with neostigmine. (C) 2017 Elsevier Inc. All rights reserved.
C1 [Carron, Michele; Zarantonello, Francesco; Lazzarotto, Nadia; Ori, Carlo] Univ Padua, Dept Med Anesthesiol & Intens Care, Via C Battisti 267, I-35121 Padua, Italy.
   [Tellaroli, Paola] Univ Padua, Dept Cardiac Thorac & Vasc Sci, Biostat Epidemiol & Publ Hlth Unit, Via Loredan 18, I-35121 Padua, Italy.
C3 University of Padua; University of Padua
RP Carron, M (corresponding author), Univ Padua, Dept Med Anesthesiol & Intens Care, Via C Battisti 267, I-35121 Padua, Italy.
EM michele.carron@unipd.it; fzarantonello@gmail.com; lazzar8nadia@yahoo.it;
   paola.tellaroli@unipd.it; carloori@unipd.it
RI Tellaroli, Paola/AAG-5027-2020; Zarantonello, Francesco/ABA-4706-2020;
   Tellaroli, Paola/T-1384-2017
OI Zarantonello, Francesco/0000-0002-5217-9669; Tellaroli,
   Paola/0000-0002-5112-9256
FU Merck Sharp & Dohme (MSD), Italy
FX Michele Carron and Carlo Ori have received payments for lectures from
   Merck Sharp & Dohme (MSD), Italy. Francesco Zarantonello, Nadia
   Lazzarotto and Paola Tellaroli have no interests to disclose.
CR Abad-Gurumeta A, 2015, ANAESTHESIA, V70, P1441, DOI 10.1111/anae.13277
   Aho AJ, 2012, ACTA ANAESTH SCAND, V56, P465, DOI 10.1111/j.1399-6576.2011.02647.x
   [Anonymous], COCHRANE DATABASE SY
   Baumgart A, 2009, ANAESTHESIST, V58, P180, DOI 10.1007/s00101-008-1483-y
   Baumüller E, 2015, BRIT J ANAESTH, V114, P785, DOI 10.1093/bja/aeu453
   Brueckmann B, 2015, BRIT J ANAESTH, V115, P743, DOI 10.1093/bja/aev104
   Brull SJ, 2017, ANESTHESIOLOGY, V126, P173, DOI 10.1097/ALN.0000000000001409
   Butterly A, 2010, BRIT J ANAESTH, V105, P304, DOI 10.1093/bja/aeq157
   Carron M, 2016, J CLIN ANESTH, V35, P1, DOI 10.1016/j.jclinane.2016.06.018
   Carron M, 2016, J CLIN ANESTH, V31, P78, DOI 10.1016/j.jclinane.2016.01.018
   Carron M, 2016, CLINICOECONOMIC OUTC, V8, P43, DOI 10.2147/CEOR.S100921
   Carron M, 2014, INT J CLIN PHARM TH, V52, P824, DOI 10.5414/CP202145
   Carron M, 2014, ANESTHESIOLOGY, V120, P508, DOI 10.1097/ALN.0000000000000089
   Carron M, 2013, OBES SURG, V23, P1558, DOI 10.1007/s11695-013-0926-y
   Castro DS, 2014, SURG LAPARO ENDO PER, V24, P420, DOI 10.1097/SLE.0000000000000049
   Cendán JC, 2006, ARCH SURG-CHICAGO, V141, P65, DOI 10.1001/archsurg.141.1.65
   Chambers D, 2010, HEALTH TECHNOL ASSES, V14, P1, DOI 10.3310/hta14390
   Chazot T, 2011, BRIT J ANAESTH, V106, P914, DOI 10.1093/bja/aer142
   Dahaba AA, 2012, BRIT J ANAESTH, V108, P602, DOI 10.1093/bja/aer495
   De Kam PJ, 2014, INT J CLIN PHARM TH, V52, P227, DOI 10.5414/CP201976
   De Robertis E, 2016, CLINICOECONOMIC OUTC, V8, P317, DOI 10.2147/CEOR.S109951
   Dexter F, 2003, ANESTH ANALG, V97, P1119, DOI 10.1213/01.ANE.0000082520.68800.79
   DEXTER F, 1995, ANESTHESIOLOGY, V82, P94, DOI 10.1097/00000542-199501000-00013
   Dexter F, 2013, ANESTH ANALG, V117, P1453, DOI 10.1213/ANE.0b013e3182a44d86
   Dirkmann D, 2016, ANESTHESIOLOGY, V124, P1277, DOI 10.1097/ALN.0000000000001076
   Dogan E, 2014, BIOMED RES INT, V2014, DOI 10.1155/2014/945310
   Eikermann M, 2007, ACTA ANAESTH SCAND, V51, P226, DOI 10.1111/j.1399-6576.2006.01228.x
   Epstein RH, 2013, CAN J ANESTH, V60, P1070, DOI 10.1007/s12630-013-0025-5
   Foletto M, 2014, OBES SURG, V24, P1139
   Fuchs-Buder T, 2016, CURR OPIN ANESTHESIO, V29, P662, DOI 10.1097/ACO.0000000000000395
   Geldner G, 2012, ANAESTHESIA, V67, P991, DOI 10.1111/j.1365-2044.2012.07197.x
   Gijsenbergh F, 2005, ANESTHESIOLOGY, V103, P695, DOI 10.1097/00000542-200510000-00007
   Grintescu I, 2009, BRIT J ANAESTH, V103, P917
   Grosse-Sundrup M, 2012, BMJ-BRIT MED J, V345, DOI 10.1136/bmj.e6329
   Higgins J, 2012, COCHRANE DB SYST REV, DOI 10.1002/14651858.ED000049
   Jones RK, 2008, ANESTHESIOLOGY, V109, P816, DOI 10.1097/ALN.0b013e31818a3fee
   Khuenl-Brady KS, 2010, ANESTH ANALG, V110, P64, DOI 10.1213/ane.0b013e3181ac53c3
   Kopman AF, 2009, ANAESTHESIA, V64, P22, DOI 10.1111/j.1365-2044.2008.05867.x
   Kotake Y, 2013, ANESTH ANALG, V117, P345, DOI 10.1213/ANE.0b013e3182999672
   Ledowski T, 2014, EUR J ANAESTH, V31, P423, DOI 10.1097/EJA.0000000000000010
   Lubarsky DA, 1997, ANESTHESIOLOGY, V86, P1145, DOI 10.1097/00000542-199705000-00019
   Mirakhur RK, 2009, ANAESTHESIA, V64, P45, DOI 10.1111/j.1365-2044.2008.05870.x
   Naguib M, 2007, ANESTH ANALG, V104, P575, DOI 10.1213/01.ane.0000244594.63318.fc
   Paton F, 2010, BRIT J ANAESTH, V105, P558, DOI 10.1093/bja/aeq269
   Plaud B, 2010, ANESTHESIOLOGY, V112, P1013, DOI 10.1097/ALN.0b013e3181cded07
   Raft J, 2015, ANAESTH CRIT CARE PA, V34, P211, DOI 10.1016/j.accpm.2014.11.002
   Rahe-Meyer N, 2014, ANESTHESIOLOGY, V121, P969, DOI 10.1097/ALN.0000000000000424
   Schaller SJ, 2013, CORE EVID, V8, P57, DOI 10.2147/CE.S35675
   Schepens T, 2015, EUR J ANAESTH, V32, P49, DOI 10.1097/EJA.0000000000000140
   Sokolovic E, 2002, EUR J ANAESTH, V19, P560, DOI 10.1017/S026502150200090X
   Tessler MJ, 1999, CAN J ANAESTH, V46, P348, DOI 10.1007/BF03013226
   Tsur A, 2014, ANAESTHESIA, V69, P1251, DOI 10.1111/anae.12736
   Ünal DY, 2015, TURK J ANAESTHESIOL, V43, P387, DOI 10.5152/TJAR.2015.35682
   Wachtel RE, 2011, CAN J ANESTH, V58, P714, DOI 10.1007/s12630-011-9519-1
   Waddle JP, 1998, ANESTH ANALG, V87, P628, DOI 10.1097/00000539-199809000-00026
NR 55
TC 50
Z9 55
U1 0
U2 10
PU ELSEVIER SCIENCE INC
PI NEW YORK
PA STE 800, 230 PARK AVE, NEW YORK, NY 10169 USA
SN 0952-8180
EI 1873-4529
J9 J CLIN ANESTH
JI J. Clin. Anesth.
PD JUN
PY 2017
VL 39
BP 38
EP 44
DI 10.1016/j.jclinane.2017.03.004
PG 7
WC Anesthesiology
WE Science Citation Index Expanded (SCI-EXPANDED)
SC Anesthesiology
GA EV3UQ
UT WOS:000401685000012
PM 28494905
DA 2024-10-01
ER

PT J
AU Melloni, C
   Devivo, P
   Launo, C
   Mastronardi, P
   Novelli, GP
   Romano, E
   Tomasoni, G
   Vincenti, E
AF Melloni, C.
   Devivo, P.
   Launo, C.
   Mastronardi, P.
   Novelli, G. P.
   Romano, E.
   Tomasoni, G.
   Vincenti, E.
TI Cisatracurium <i>versus</i> vecuronium:: a comparative, double blind,
   randomized, multicenter study in adult patients under
   propofol/fentanyl/N20 anesthesia
SO MINERVA ANESTESIOLOGICA
LA English
DT Article
DE neuromuscular relaxants; cisatracurium; vecuronium
ID OPIOID-BARBITURATE ANESTHESIA; DIFFICULT TRACHEAL INTUBATION;
   CORONARY-ARTERY DISEASE; SURGICAL PATIENTS; RENAL-FUNCTION; ATRACURIUM;
   51W89; PHARMACODYNAMICS; PHARMACOKINETICS; PHARMACOLOGY
AB Aim. The aim of this study was to compare the time course characteristics of cisatracurium (C) and vecuronium (V) induced neuromuscular block (NMB) following multiple doses, allowing spontaneous complete recovery (SCRT) and evaluating the influence of age.
   Methods. Following institutional approval and signed informed consent, 177 adult ASA 1-2 patients were included in a randomized, double-blind, multicenter study under N20/02/fentanyl/propofol anesthesia. Muscle relaxation was induced with 0.15 mg/kg C or 0.1 mg/kg V and was maintained with 0.03 mg/kg of C or 0.02 mg/kg of V injected at T1 25% recovery. intubating conditions were assessed at 2 min after the initial dose. Time course of NMB was monitored using accelerography (Tofguard) of the adductor pollicis with train-of-four (TOF). Data were analyzed with parametric (Anova) and non parametric statistics (chi(2), Kruskal Wallis).
   Results. Both drugs offered good/excellent intubating conditions: duration of action of NMB (mean values +/- SD, minutes) were: dur25 first dose: V 38.20 +/- 13.2 vs C 51.5 +/- 11.3 (P<0.02); dur25 following repeated boluses (average): V 23.2 +/- 8.6 vs C 28.2 +/- 9.5, ns; dur25 last dose: V 25.1 +/- 11.5 vs C 31.5 +/- 11.4, ns: SCRT following last dose: V 50.2 +/- 23.2 vs C 46.4 +/- 17.5, ns:t125% to t4/T1 0.80:V 27.1 +/- 18.7 vs C 18.8 +/- 10.2, ns. Stratifying for age >or< 65 no differences were noted in the intervals studied following C, while all were longer following V. The duration of block of C was longer than V, the SCRT after the final dose of C was shorter than V albeit not significant. There was a clinically significant increase in duration of block and recovery time in elderly patients for V but not for C.
   Conclusion. C and V allow predictable NMB duration and spontaneous recovery even if administered in multiple repeated doses; but in elderly patients duration of block and recovery time is longer following V.
C1 City Hosp, Anestesia & Resuscitat Unit, Faenza, RA, Italy.
   Casa Sollievo Sofferenza, Anestesia & Resuscitat Unit, San Giovanni Rotondo, FG, Italy.
   Univ Genoa, Dept Anesthesia & Resuscitat, Genoa, Italy.
   Univ Naples Federico II, Dept Anestesia, Naples, Italy.
   Careggi Hosp, Div Anestesia & Resuscitat, Florence, Italy.
   Osped Maggiore Trieste, Anestesia & Resuscitat Unit, Trieste, Italy.
   Civil Hosp, Div Anestesiol, Brescia, Italy.
   Osped Camposanpiero, Camposanpiero, PD, Italy.
C3 IRCCS Casa Sollievo Della Sofferenza; University of Genoa; University of
   Naples Federico II; University of Florence; Azienda Ospedaliero
   Universitaria Careggi
RP Melloni, C (corresponding author), Via Fossolo 28, I-40138 Bologna, Italy.
EM mellons48@libero.it
RI Novelli, Giuseppe/A-5195-2013
CR BELMONT MR, 1995, ANESTHESIOLOGY, V82, P1139, DOI 10.1097/00000542-199505000-00008
   BENCINI AF, 1986, ANESTH ANALG, V65, P245
   Bluestein LS, 1996, CAN J ANAESTH, V43, P925, DOI 10.1007/BF03011806
   CALDWELL JE, 1988, ANESTHESIOLOGY, V69, pA482
   Doenicke A, 1997, ANESTH ANALG, V84, P623, DOI 10.1097/00000539-199703000-00030
   FAHEY MR, 1981, ANESTHESIOLOGY, V55, P6, DOI 10.1097/00000542-198107000-00003
   FERRES CJ, 1987, BRIT J ANAESTH, V59, P305, DOI 10.1093/bja/59.3.305
   HUGHES MA, 1992, ANESTHESIOLOGY, V76, P334, DOI 10.1097/00000542-199203000-00003
   HUNTER JM, 1984, BRIT J ANAESTH, V56, P941, DOI 10.1093/bja/56.9.941
   Kisor DF, 1996, ANESTH ANALG, V83, P1065, DOI 10.1097/00000539-199611000-00029
   KONSTADT SN, 1995, ANESTH ANALG, V81, P1010, DOI 10.1097/00000539-199511000-00020
   LIEN CA, 1995, ANESTHESIOLOGY, V82, P1131, DOI 10.1097/00000542-199505000-00007
   LIEN CA, 1993, ANESTHESIOLOGY, V79, pA948
   LIEN CA, 1991, ANESTH ANALG, V73, P39
   MALLAMPATI SR, 1985, CAN ANAESTH SOC J, V32, P429, DOI 10.1007/BF03011357
   MARSHALL IG, 1983, BRIT J ANAESTH, V55, P703, DOI 10.1093/bja/55.8.703
   MATTEO RS, 1993, ANESTH ANALG, V77, P1193
   Mellinghoff H, 1996, ANESTH ANALG, V83, P1072, DOI 10.1097/00000539-199611000-00030
   Ornstein E, 1996, ANESTHESIOLOGY, V84, P520, DOI 10.1097/00000542-199603000-00005
   SAMSOON GLT, 1987, ANAESTHESIA, V42, P487, DOI 10.1111/j.1365-2044.1987.tb04039.x
   SLAVOV V, 1995, BRIT J ANAESTH, V74, P709, DOI 10.1093/bja/74.6.709
   TASSONYI E, 1988, Anesthesiology (Hagerstown), V69, pA491, DOI 10.1097/00000542-198809010-00491
   WELCH RM, 1995, CLIN PHARMACOL THER, V58, P132, DOI 10.1016/0009-9236(95)90190-6
   WRIGHT PMC, 1994, ANESTHESIOLOGY, V81, P59, DOI 10.1097/00000542-199407000-00010
NR 24
TC 9
Z9 31
U1 0
U2 0
PU EDIZIONI MINERVA MEDICA
PI TURIN
PA CORSO BRAMANTE 83-85 INT JOURNALS DEPT., 10126 TURIN, ITALY
SN 0375-9393
J9 MINERVA ANESTESIOL
JI Minerva Anestesiol.
PD MAY
PY 2006
VL 72
IS 5
BP 299
EP 308
PG 10
WC Anesthesiology; Critical Care Medicine
WE Science Citation Index Expanded (SCI-EXPANDED)
SC Anesthesiology; General & Internal Medicine
GA 103WS
UT WOS:000241918500004
PM 16675938
DA 2024-10-01
ER

PT J
AU Choi, SC
   Han, S
   Kwak, J
   Lee, JY
AF Choi, Shu Chung
   Han, Sangbin
   Kwak, Jueun
   Lee, Ji Yung
TI Anaphylaxis induced by sugammadex and sugammadex-rocuronium complex-a
   case report
SO KOREAN JOURNAL OF ANESTHESIOLOGY
LA English
DT Article
DE Anaphylaxis; General anesthesia; Hypotension; Rocuronium; Skin test;
   Sugammadex; Urticaria
ID HYPERSENSITIVITY
AB Background: In sugammadex- induced anaphylaxis, sugammadex and/or sugammadex-rocuronium complex have possible allergenic epitope.
   Case: We report a case of sugammadex-induced anaphylaxis during general anesthesia in a 60-year-old male undergoing orthopedic hand surgery, manifesting as profound hypotension and urticaria. The timing of onset was closely associated with sugammadex administration. The patient recovered after extensive therapy including fluid, epinephrine, other vasopressors, steroid, and antihistamine administration. By intradermal skin test which was done at four weeks after anaphylaxis, we confirmed positive reactions to both sugammadex and sugammadex-rocuronium complex.
   Conclusions: This is a rare case of sugammadex-induced anaphylaxis that both sugammadex and sugammadex-rocuronium complex were confirmed as allergenic epitopes.
C1 [Choi, Shu Chung; Han, Sangbin; Kwak, Jueun; Lee, Ji Yung] Catholic Univ Korea, Coll Med, Dept Anesthesiol & Pain Med, Seoul, South Korea.
C3 Catholic University of Korea
RP Lee, JY (corresponding author), Catholic Univ Korea, Yeouido St Marys Hosp, Coll Med, Dept Anesthesiol & Pain Med, 10 63 Ro, Seoul 07345, South Korea.
EM anesthalee@naver.com
OI Kwak, Jueun/0000-0001-9034-3645; Shu Chung, Choi/0000-0001-6565-2112;
   Lee, Ji Yung/0000-0001-9123-1135; Han, Sangbin/0000-0002-0203-0751
CR Blatman KSH, 2017, J ALLER CL IMM-PRACT, V5, P587, DOI 10.1016/j.jaip.2017.03.016
   de Kam PJ, 2018, BRIT J ANAESTH, V121, P758, DOI 10.1016/j.bja.2018.05.057
   Ho G, 2016, A A CASE REP, V7, P190, DOI 10.1213/XAA.0000000000000382
   Hotta E, 2016, ALLERGOL INT, V65, P356, DOI 10.1016/j.alit.2016.02.013
   Krishna MT, 2014, CLIN EXP IMMUNOL, V178, P399, DOI 10.1111/cei.12424
   Min KC, 2018, BRIT J ANAESTH, V121, P749, DOI 10.1016/j.bja.2018.05.056
   Miyazaki Y, 2018, ANESTH ANALG, V126, P1505, DOI 10.1213/ANE.0000000000002562
   Nakanishi T, 2016, ANAESTH INTENS CARE, V44, P122
   ODonnell R, 2017, BMJ CASE REP, V2017
   Okuno A, 2018, J CLIN ANESTH, V48, P7, DOI 10.1016/j.jclinane.2018.03.017
   Sadleir PHM, 2014, ANAESTH INTENS CARE, V42, P93, DOI 10.1177/0310057X1404200116
   Takazawa T, 2016, J ANESTH, V30, P290, DOI 10.1007/s00540-015-2105-x
   Tsur A, 2014, ANAESTHESIA, V69, P1251, DOI 10.1111/anae.12736
   Jimenez-Rodriguez TW, 2018, J ASTHMA ALLERGY, V11, P121, DOI 10.2147/JAA.S159411
   Yoo JH, 2016, KOREAN J ANESTHESIOL, V69, P413, DOI 10.4097/kjae.2016.69.4.413
NR 15
TC 5
Z9 5
U1 0
U2 5
PU KOREAN SOC ANESTHESIOLOGISTS
PI SEOUL
PA 101-3503, LOTTE CASTLE PRESIDENT, 109 MAPO-DAERO, MAPO-GU, SEOUL, SOUTH
   KOREA
SN 2005-6419
EI 2005-7563
J9 KOREAN J ANESTHESIOL
JI Korean J. Anesthesiol.
PD AUG
PY 2020
VL 73
IS 4
BP 342
EP 346
DI 10.4097/kja.19344
PG 5
WC Anesthesiology
WE Science Citation Index Expanded (SCI-EXPANDED)
SC Anesthesiology
GA MX2DW
UT WOS:000557537700011
PM 31619026
OA Green Published, gold
DA 2024-10-01
ER

PT J
AU Li, QZ
   Yao, HX
   Wu, JX
   Xu, MY
   Xie, H
   Wu, DJ
AF Li, Qiongzhen
   Yao, Haixia
   Wu, Jingxiang
   Xu, Meiying
   Xie, Hong
   Wu, Dongjin
TI A comparison of neuromuscular blockade and reversal using cisatricurium
   and neostigmine with rocuronium and sugamadex on the quality of recovery
   from general anaesthesia for percutaneous closure of left atria
   appendage
SO JOURNAL OF CARDIOTHORACIC SURGERY
LA English
DT Article
DE Left atrial appendage closure; Rocuronium; Sugammadex; Cisatracurium
ID ENHANCED RECOVERY; SUGAMMADEX; EFFICACY; SAFETY; FIBRILLATION;
   OCCLUSION; SCORE
AB Background There is a growing interest in minimally invasive left atrial appendage closure therapies. However, for successful catheter surgery, it is necessary to achieve high-quality postoperative recovery. The aim of the study is to comparison of neuromuscular blockade and reversal using cisatricurium and neostigmine with rocuronium and sugamadex on the quality of recovery from general anaesthesia for percutaneous closure of left atria appendage. Methods Eighty-four patients who received percutaneous LAAC were randomly placed into two groups, general anesthesia and endotracheal intubation with either propofol-remifentanil-cisatracurium-neostigmine (group C) or propofol-remifentanil-rocuronium-sugammadex (group S). The QoR-40 questionnaire was used to assess recovery quality 6 h after surgery, and the time of spontaneous respiration, the time of consciousness recovery, the time of extubation, the duration in the postanaesthesia care unit (PACU), and the adverse events after awakening were collected. Results Compared with the group C, the group S demonstrated significantly higher individual QoR-40 dimension scores, a significantly shorter recovery time for spontaneous respiration and consciousness, time of extubation, and duration in the PACU, and a lower incidence of transient hypoxemia, agitation, nausea and vomiting and urinary retention. There was a non-significant trend for the length of stay in the hospital in both groups. Conclusions General anesthesia and endotracheal intubation with propofol-remifentanil-rocuronium-sugammadex provided better quality of recovery, shorter anaesthesia duration, and lower incidence of hypoxemia and agitation. Neuromuscular blockade and reversal using rocuronium and sugamadex is better than with cisatricurium and neostigmine on the quality of recovery from general anaesthesia for percutaneous closure of left atria appendage. Trial registration: chictr.org, ChiCTR2000031857. Registered on April 12, 2020.
C1 [Li, Qiongzhen; Xie, Hong] Soochow Univ, Affiliated Hosp 2, Dept Anesthesia, 1055 Sanxiang Rd, Suzhou 215004, Peoples R China.
   [Yao, Haixia; Wu, Jingxiang; Xu, Meiying; Wu, Dongjin] Shanghai Jiao Tong Univ, Shanghai Chest Hosp, Dept Anesthesiol, Shanghai 200030, Peoples R China.
C3 Soochow University - China; Shanghai Jiao Tong University
RP Xie, H (corresponding author), Soochow Univ, Affiliated Hosp 2, Dept Anesthesia, 1055 Sanxiang Rd, Suzhou 215004, Peoples R China.; Wu, DJ (corresponding author), Shanghai Jiao Tong Univ, Shanghai Chest Hosp, Dept Anesthesiol, Shanghai 200030, Peoples R China.
EM hongx20202021@126.com; wudj0001@qq.com
RI Wu, Jingxiang/GON-5965-2022
FU Shanghai Municipal Commission of Health and Family Planning Project
   [201840319]; National Natural Science Foundation of China Project
   [81671078]
FX The Shanghai Municipal Commission of Health and Family Planning Project
   (201840319) and the National Natural Science Foundation of China Project
   (81671078) sponsored this research.
CR Abrishami A, 2009, COCHRANE DB SYST REV, DOI 10.1002/14651858.CD007362.pub2
   Alli O, 2015, J AM COLL CARDIOL, V65, P2337, DOI 10.1016/j.jacc.2015.03.564
   Aonuma K, 2018, CIRC J, V82, P2946, DOI 10.1253/circj.CJ-18-0222
   Bettelli G, 2006, CURR OPIN ANESTHESIO, V19, P600, DOI 10.1097/ACO.0b013e32801062eb
   Blobner M, 2010, EUR J ANAESTH, V27, P874, DOI 10.1097/EJA.0b013e32833d56b7
   Chan Ngai-Yin, 2015, Asian Cardiovasc Thorac Ann, V23, P394, DOI 10.1177/0218492314548231
   Cheng CR, 2005, ANESTH ANALG, V101, P1349, DOI 10.1213/01.ANE.0000180992.76743.C9
   Colilla S, 2013, AM J CARDIOL, V112, P1142, DOI 10.1016/j.amjcard.2013.05.063
   Dahl V, 2009, EUR J ANAESTH, V26, P874, DOI 10.1097/EJA.0b013e32832c605b
   Geldner G, 2012, ANAESTHESIA, V67, P991, DOI 10.1111/j.1365-2044.2012.07197.x
   Gornall BF, 2013, BRIT J ANAESTH, V111, P161, DOI 10.1093/bja/aet014
   Husain Z, 2017, SEMIN CARDIOTHORAC V, V21, P291, DOI 10.1177/1089253217714581
   Jones RK, 2008, ANESTHESIOLOGY, V109, P816, DOI 10.1097/ALN.0b013e31818a3fee
   Metzner J, 2010, CURR OPIN ANESTHESIO, V23, P523, DOI 10.1097/ACO.0b013e32833b7d7c
   Moro ET, 2016, J CLIN ANESTH, V35, P369, DOI 10.1016/j.jclinane.2016.08.022
   Murphy GS, 2008, ANESTH ANALG, V107, P130, DOI 10.1213/ane.0b013e31816d1268
   Myles PS, 2000, BRIT J ANAESTH, V84, P11, DOI 10.1093/oxfordjournals.bja.a013366
   Neville A, 2014, BRIT J SURG, V101, P159, DOI 10.1002/bjs.9324
   Sparr HJ, 2007, ANESTHESIOLOGY, V106, P935, DOI 10.1097/01.anes.0000265152.78943.74
   Suy K, 2007, ANESTHESIOLOGY, V106, P283, DOI 10.1097/00000542-200702000-00016
   Tanaka Y, 2014, J ANESTH, V28, P156, DOI 10.1007/s00540-013-1781-7
   Tanaka Y, 2011, J ANESTH, V25, P509, DOI 10.1007/s00540-011-1151-2
   Xu HY, 2016, HEART LUNG CIRC, V25, P1107, DOI 10.1016/j.hlc.2016.03.016
NR 23
TC 3
Z9 3
U1 1
U2 4
PU BMC
PI LONDON
PA CAMPUS, 4 CRINAN ST, LONDON N1 9XW, ENGLAND
EI 1749-8090
J9 J CARDIOTHORAC SURG
JI J. Cardiothorac. Surg.
PD AUG 26
PY 2022
VL 17
IS 1
AR 211
DI 10.1186/s13019-022-01936-1
PG 7
WC Cardiac & Cardiovascular Systems; Surgery
WE Science Citation Index Expanded (SCI-EXPANDED)
SC Cardiovascular System & Cardiology; Surgery
GA 4A3FF
UT WOS:000844991000004
PM 36028870
OA Green Published, gold
DA 2024-10-01
ER

PT J
AU Mayer, B
   Fink, H
   Bogdanski, R
   Stadler, J
   Blobner, M
AF Mayer, B
   Fink, H
   Bogdanski, R
   Stadler, J
   Blobner, M
TI Inflammatory liver disease shortens atracurium-induced neuromuscular
   blockade in rats
SO EUROPEAN JOURNAL OF ANAESTHESIOLOGY
LA English
DT Article
DE anesthesia and analgesia, neuromuscular blockade; digestive system,
   liver; free radical scavengers, nitric oxide; neuromuscular
   non-depolarizing agents, atracurium; neurotransmitters, nitric oxide;
   pathological processes, inflammation; rats
ID INTENSIVE THERAPY UNIT; MONOMETHYL-L-ARGININE; INFUSION REQUIREMENTS;
   D-TUBOCURARINE; VECURONIUM; PHARMACODYNAMICS; MUSCLE; PHARMACOKINETICS;
   51W89
AB Background and objective Inflammatory liver dysfunction in rats leads to a prolonged vecuronium-induced neuromuscular blockade due to insufficient metabolism. A coexisting resistance against the drug partly counteracts this prolongation. The present study investigates the pharmacodynamics of atracurium whose metabolism does not depend on liver function.
   Methods Male Sprague-Dawley rats (n = 14; 290 +/- 30 g) were randomly allocated to either a group in which liver inflammation was induced by intravenous injection of 60 mg kg(-1) heat-killed Corynebacterium parvum or to a control group. On day 5 after injection, liver function was assessed using the aminopyrine breath test. Under propofol anaesthesia, duration of action of atracurium (4.8 mg kg-1) was measured by evoked mechanomyography (stimulation of the sciatic nerve; contraction of the gastrocnemius muscle). Nitric oxide concentrations, as variables for the severity of the inflammation, were assessed by measurement of nitrite/nitrate plasma concentrations.
   Results In C. parvum-injected rats, nitrite/nitrate plasma concentrations were increased (972 +/- 597 vs. 25 +/- 7 mu mol L-1), the aminopyrine turnover was depressed (1.7 +/- 0.4% vs. 3.5 +/- 0.5%), and the atracurium-induced neuromuscular blockade was shortened (372 +/- 128 s vs. 1081 +/- 234 s).
   Conclusions A systemic inflammatory response syndrome with liver dysfunction results in decreased sensitivity to atracurium. Further investigations are needed regarding a possible up-regulation of acetylcholine receptors or an increased protein binding of atracurium during sepsis to clarify reasons behind this phenomenon.
C1 Tech Univ Munich, Klinikum Rechts Isar, Anasthesiol Klin, D-8000 Munich, Germany.
   Tech Univ Munich, Klinikum Rechts Isar, Inst Expt Onkol & Therapieforsch, D-8000 Munich, Germany.
   Kreiskrankenhaus Prien, Prien Am Chiemsee, Germany.
C3 Technical University of Munich; Technical University of Munich
RP Blobner, M (corresponding author), Tech Univ Munich, Klinikum Rechts Isar, Anasthesiol Klin, D-8000 Munich, Germany.
RI Blobner, Manfred/R-4411-2017
OI Blobner, Manfred/0000-0002-0370-5247
CR ARCHER S, 1993, FASEB J, V7, P349, DOI 10.1096/fasebj.7.2.8440411
   BION JF, 1993, INTENS CARE MED, V19, P94
   Blobner M, 1999, ANESTHESIOLOGY, V91, P999, DOI 10.1097/00000542-199910000-00020
   Blobner M, 1996, ANESTHESIOLOGY, V85, pA811
   Boyd AH, 1996, BRIT J ANAESTH, V76, P382, DOI 10.1093/bja/76.3.382
   GARCIA E, 1995, ACTA ANAESTH SCAND, V39, P1019, DOI 10.1111/j.1399-6576.1995.tb04221.x
   Hodges UM, 1996, BRIT J ANAESTH, V76, P23, DOI 10.1093/bja/76.1.23
   HUGHES R, 1981, BRIT J ANAESTH, V53, P31, DOI 10.1093/bja/53.1.31
   Knüttgen D, 1998, ANAESTHESIST, V47, P936, DOI 10.1007/s001010050645
   KOHLSCHUTTER B, 1976, BRIT J ANAESTH, V48, P557, DOI 10.1093/bja/48.6.557
   KUSHIMO OT, 1991, BRIT J ANAESTH, V67, P781, DOI 10.1093/bja/67.6.781
   MARTYN JAJ, 1992, ANESTHESIOLOGY, V76, P822
   MILLER RD, 1995, ANESTH ANALG, V81, P1
   Narimatsu E, 1999, ACTA ANAESTH SCAND, V43, P196, DOI 10.1034/j.1399-6576.1999.430213.x
   PRIELIPP RC, 1995, ANESTH ANALG, V81, P3, DOI 10.1097/00000539-199507000-00002
   TOMERA JF, 1989, J PHARMACOL EXP THER, V250, P216
   Veihelmann A, 1997, AM J PHYSIOL-GASTR L, V273, pG530, DOI 10.1152/ajpgi.1997.273.2.G530
   YATE PM, 1987, BRIT J ANAESTH, V59, P211, DOI 10.1093/bja/59.2.211
NR 18
TC 6
Z9 6
U1 0
U2 0
PU BLACKWELL SCIENCE LTD
PI OXFORD
PA P O BOX 88, OSNEY MEAD, OXFORD OX2 0NE, OXON, ENGLAND
SN 0265-0215
J9 EUR J ANAESTH
JI Eur. J. Anaesth.
PD SEP
PY 2001
VL 18
IS 9
BP 599
EP 604
DI 10.1046/j.1365-2346.2001.00897.x
PG 6
WC Anesthesiology
WE Science Citation Index Expanded (SCI-EXPANDED)
SC Anesthesiology
GA 471AU
UT WOS:000170905300007
PM 11553255
OA Bronze
DA 2024-10-01
ER

PT J
AU Lu, IC
   Chang, PY
   Su, MP
   Chen, PN
   Chen, HY
   Chiang, FY
   Wu, CW
AF Lu, I-Cheng
   Chang, Pi-Ying
   Su, Miao-Pei
   Chen, Po-Nien
   Chen, Hsiu-Ya
   Chiang, Feng-Yu
   Wu, Che-Wei
TI The feasibility of sugammadex for general anesthesia and facial nerve
   monitoring in patients undergoing parotid surgery
SO KAOHSIUNG JOURNAL OF MEDICAL SCIENCES
LA English
DT Article
DE Facial nerve monitoring; Parotid surgery; Sugammadex; Neuromuscular
   blocking agent
ID INDUCED-NEUROMUSCULAR-BLOCKADE; TRACHEAL INTUBATION; BLOCKING-AGENTS;
   MUSCLE-RELAXANT; REVERSAL; MORBIDITY; PARALYSIS; QUALITY; ALLOWS
AB The use of neuromuscular blocking agent (NMBA) during anesthesia may interfere with facial nerve monitoring (FNM) during parotid surgery. Sugammadex has been reported to be an effective and safe reversal of rocuronium-induced neuromuscular block (NMB) during surgery. This study investigated the feasibility and clinical effectiveness of sugammadex for NMB reversal during FNM in Parotid surgery.
   Fifty patients undergoing parotid surgery were randomized allocated into conventional anesthesia group (Group C, n = 25) and sugammadex group (Group S, n = 25). Group C did not receive any NMBA. Group S received rocuronium 0.6 mg/kg at anesthesia induction and sugammadex 2 mg/kg at skin incision. The intubating condition and influence on FNM evoked EMG results were compared between groups. The intubation condition showed significantly better in group S patients than C group patients (excellent in 96% v.s. 24%). In group S, rapid reverse of NMB was found and the twitch (%) recovered from 0 to > 90% within 10 min. Positive and high EMG signals were obtained in all patients at the time point of initial facial nerve stimulation in both groups. There was no significant difference as comparing the EMG amplitudes detected at the time point of initial and final facial nerve stimulation in both groups. Implementation of sugammadex in anesthesia protocol is feasible and reliable for successful FNM during parotid surgery. Copyright (C) 2017, Kaohsiung Medical University. Published by Elsevier Taiwan LLC.
C1 [Lu, I-Cheng] Kaohsiung Med Univ, Kaohsiung Municipal Hsiao Kang Hosp, Dept Anesthesiol, Kaohsiung, Taiwan.
   [Lu, I-Cheng; Chiang, Feng-Yu; Wu, Che-Wei] Kaohsiung Med Univ, Coll Med, Fac Med, Kaohsiung, Taiwan.
   [Chang, Pi-Ying; Su, Miao-Pei; Chen, Po-Nien; Chen, Hsiu-Ya] Kaohsiung Med Univ Hosp, Dept Anesthesiol, Kaohsiung, Taiwan.
   [Chiang, Feng-Yu] Kaohsiung Med Univ, Kaohsiung Med Univ Hosp, Dept Otolaryngol Head & Neck Surg, Kaohsiung, Taiwan.
   [Wu, Che-Wei] Kaohsiung Med Univ, Kaohsiung Municipal Hsiao Kang Hosp, Dept Otolaryngol, Kaohsiung, Taiwan.
C3 Kaohsiung Medical University; Kaohsiung Municipal Siao-Gang Hospital;
   Kaohsiung Medical University; Kaohsiung Medical University; Kaohsiung
   Medical University Hospital; Kaohsiung Medical University; Kaohsiung
   Medical University Hospital; Kaohsiung Medical University; Kaohsiung
   Municipal Siao-Gang Hospital
RP Wu, CW (corresponding author), Kaohsiung Med Univ, Dept Otolaryngol Head & Neck Surg, 100 TzYou First Rd, Kaohsiung 807, Taiwan.
EM cwwu@kmu.edu.tw
RI Wu, Che-Wei/J-2015-2019
OI Wu, Che-Wei/0000-0003-1052-5348; Su, Miao-Pei/0000-0002-4375-8538; CHEN,
   PO NIEN/0000-0003-0550-0357
FU Kaohsiung Medical University [KMUH105-5R39, KMU-TP105E23]; Ministry of
   Science and Technology Taiwan [MOST 105-2314-B-037-010]
FX This study was supported by grants from the Kaohsiung Medical University
   (KMUH105-5R39; KMU-TP105E23) and the Ministry of Science and Technology
   (MOST 105-2314-B-037-010) Taiwan.
CR Cai YR, 2009, CHINESE MED J-PEKING, V122, P311, DOI 10.3760/cma.j.issn.0366-6999.2009.03.014
   Ciuman RR, 2012, LARYNGOSCOPE, V122, P1254, DOI 10.1002/lary.23318
   Combes X, 2007, BRIT J ANAESTH, V99, P276, DOI 10.1093/bja/aem147
   Debaene B, 2003, ANESTHESIOLOGY, V98, P1042, DOI 10.1097/00000542-200305000-00004
   Eisele DW, 2010, HEAD NECK-J SCI SPEC, V32, P399, DOI 10.1002/hed.21190
   Fuchs-Buder T, 2007, ACTA ANAESTH SCAND, V51, P789, DOI 10.1111/j.1399-6576.2007.01352.x
   Guntinas-Lichius O, 2016, ADV OTO-RHINO-LARYNG, V78, P46, DOI 10.1159/000442124
   Hanci V, 2010, KAOHSIUNG J MED SCI, V26, P244, DOI 10.1016/S1607-551X(10)70035-8
   Holland NR, 2002, J CLIN NEUROPHYSIOL, V19, P444, DOI 10.1097/00004691-200210000-00007
   Lu IC, 2017, LARYNGOSCOPE, V127, pE51, DOI 10.1002/lary.26036
   Lu IC, 2016, LARYNGOSCOPE, V126, P1014, DOI 10.1002/lary.25577
   Lundstrom LH, 2009, BRIT J ANAESTH, V103, P283, DOI 10.1093/bja/aep124
   Lydiatt DD, 2003, ARCH OTOLARYNGOL, V129, P50, DOI 10.1001/archotol.129.1.50
   MEHLE ME, 1993, LARYNGOSCOPE, V103, P386, DOI 10.1002/lary.5541030404
   Mencke T, 2003, ANESTHESIOLOGY, V98, P1049, DOI 10.1097/00000542-200305000-00005
   Mirakhur RK, 2009, ANAESTHESIA, V64, P45, DOI 10.1111/j.1365-2044.2008.05870.x
   Sneyd JR, 2010, BRIT J ANAESTH, V104, P535, DOI 10.1093/bja/aeq060
   Sood AJ, 2015, OTOLARYNG HEAD NECK, V152, P631, DOI 10.1177/0194599814568779
   Sparr HJ, 2007, ANESTHESIOLOGY, V106, P935, DOI 10.1097/01.anes.0000265152.78943.74
   Thiede O, 2006, ACTA OTO-LARYNGOL, V126, P422, DOI 10.1080/00016480500395146
   Varposhti MR, 2011, J RES MED SCI, V16, P651
   Welliver Mark, 2009, Drug Des Devel Ther, V2, P49
NR 22
TC 7
Z9 7
U1 0
U2 0
PU ELSEVIER TAIWAN
PI TAIPEI
PA RM N-412, 4F, CHIA HSIN BUILDING 11, NO 96, ZHONG SHAN N ROAD SEC 2,
   TAIPEI, 10449, TAIWAN
SN 1607-551X
J9 KAOHSIUNG J MED SCI
JI Kaohsiung J. Med. Sci.
PD AUG
PY 2017
VL 33
IS 8
BP 400
EP 404
DI 10.1016/j.kjms.2017.06.002
PG 5
WC Medicine, Research & Experimental
WE Science Citation Index Expanded (SCI-EXPANDED)
SC Research & Experimental Medicine
GA FG7KQ
UT WOS:000410596700005
PM 28811009
OA gold
DA 2024-10-01
ER

PT J
AU Erbas, M
   Toman, H
   Sahin, H
   Kiraz, HA
   Barutcu, A
   Simsek, T
   Yener, AU
   Uzun, M
   Altinisik, U
AF Erbas, Mesut
   Toman, Huseyin
   Sahin, Hasan
   Kiraz, Hasan Ali
   Barutcu, Ahmet
   Simsek, Tuncer
   Yener, Ali Umit
   Uzun, Metehan
   Altinisik, Ugur
TI Comparison of effects of sugammadex and neostigmine on QT<sub>c</sub>
   prolongation in rabbits under general anesthesia
SO ACTA CIRURGICA BRASILEIRA
LA English
DT Article
DE Sugammadex; Electrocardiography; Neostigmine; Rabbits
ID RESIDUAL NEUROMUSCULAR BLOCK; QT INTERVAL; REVERSAL; ROCURONIUM
AB PURPOSE: To compare the effects of sugammadex and neostigmine, used to antagonize the effects of rocuronium, on the QT(c) interval.
   METHODS: This study used 10 adult New Zealand white rabbits of 2.5-3.5 kg randomly divided into two groups: sugammadex group (Group S, n: 5) and neostigmine group (Group N, n: 5). For general anesthesia administering 2 mg/kg iv propofol and 1 mcg/kg iv fentanyl, 0.6 mg/kg iv rocuronium was given. Later to provide reliable airway for all experimental animals V-Gel Rabbit was inserted. The rabbits were manually ventilated by the same anesthetist. After the V-Gel Rabbit was inserted at 2, 5, 10, 20, 25, 27, 30 and 40 minutes measurements were repeated and recorded. At 25 minutes after induction Group N rabbits were given 0.05 mg/kg iv neostigmine + 0.01 mg/kg iv atropine. Group S were administered 2 mg/kg iv sugammadex.
   RESULTS: Comparing the QT(c) interval in the rabbits in Group S and Group N, in the 25th, 27th and 30th minute after muscle relaxant antagonist was administered the QT(c) interval in the neostigmine group rabbits was significantly increased (p < 0.05).
   CONCLUSION: While sugammadex, administered to antagonize the effect of rocuronium, did not significantly affect the QTc interval, neostigmine+atropine proloned the QT(c) interval.
C1 [Erbas, Mesut; Toman, Huseyin; Sahin, Hasan; Kiraz, Hasan Ali; Barutcu, Ahmet; Simsek, Tuncer; Yener, Ali Umit; Uzun, Metehan; Altinisik, Ugur] Canakkale Onsekiz Mart Univ, Expt Res Ctr, Canakkale, Turkey.
C3 Canakkale Onsekiz Mart University
RP Erbas, M (corresponding author), Canakkale Onsekiz Mart Univ, Fac Med, Dept Anesthesiol & Reanimat, Canakkale, Turkey.
EM benimmesut@hotmail.com
RI Yener, Ali/AAT-4990-2021; Barutcu, Ahmet/HKE-7359-2023; sahin,
   hasan/A-1764-2017; Toman, Hüseyin/AAD-1979-2019; UZUN,
   Metehan/JWR-0343-2024
OI uzun, metehan/0000-0003-1406-5473
FU Canakkale Onsekiz Mart University, Scientific Research Projects
   Coordination Unit [TSA-2013-80]
FX Canakkale Onsekiz Mart University, Scientific Research Projects
   Coordination Unit (TSA-2013-80)
CR [Anonymous], 1997, ANN NONINVAS ELECTRO, DOI DOI 10.1111/J.1542-474X.1997.TB00325.X
   Booker PD, 2003, BRIT J ANAESTH, V90, P349, DOI 10.1093/bja/aeg061
   Brull SJ, 2008, ANESTH ANALG, V107, P11, DOI 10.1213/ane.0b013e3181753266
   Cammu G, 2008, BRIT J ANAESTH, V100, P373, DOI 10.1093/bja/aem402
   FEINBERG M, 1993, DRUG AGING, V3, P335, DOI 10.2165/00002512-199303040-00004
   Fisher DM, 1999, AM J HEALTH-SYST PH, V56, pS4, DOI 10.1093/ajhp/56.S4
   Jones RK, 2008, ANESTHESIOLOGY, V109, P816, DOI 10.1097/ALN.0b013e31818a3fee
   Kleinsasser A, 2000, ANESTH ANALG, V90, P25, DOI 10.1097/00000539-200001000-00006
   Lentschener C, 1998, ANESTH ANALG, V86, P1283, DOI 10.1097/00000539-199806000-00029
   Lindgren L., 1996, BRIT J ANAESTH, V51, P219, DOI DOI 10.1093/BJA/53.6.653
   Michaloudis D, 1996, ANAESTHESIA, V51, P219, DOI 10.1111/j.1365-2044.1996.tb13636.x
   Murphy GS, 2010, ANESTH ANALG, V111, P120, DOI 10.1213/ANE.0b013e3181da832d
   Paton F, 2010, BRIT J ANAESTH, V105, P558, DOI 10.1093/bja/aeq269
   Paventi S, 2001, Minerva Anestesiol, V67, P637
   Sacan O, 2007, ANESTH ANALG, V104, P569, DOI 10.1213/01.ane.0000248224.42707.48
   Shields John A, 2008, AANA J, V76, P41
   Srivastava A, 2009, BRIT J ANAESTH, V103, P115, DOI 10.1093/bja/aep093
   Uzun M, 2007, GEN PHYSIOL BIOPHYS, V26, P168
   vanVlymen JM, 1997, ANESTH ANALG, V84, P148, DOI 10.1097/00000539-199701000-00027
   Yang LPH, 2009, DRUGS, V69, P919, DOI 10.2165/00003495-200969070-00008
NR 20
TC 3
Z9 3
U1 0
U2 6
PU ACTA CIRURGICA BRASILEIRA
PI SAO PAULO
PA ALAMEDA RIO CLARO, 179-41, SAO PAULO, SP 01332-010, BRAZIL
SN 0102-8650
EI 1678-2674
J9 ACTA CIR BRAS
JI Acta Cir. Bras.
PD DEC
PY 2014
VL 29
IS 12
BP 807
EP 811
DI 10.1590/S0102-86502014001900007
PG 5
WC Surgery
WE Science Citation Index Expanded (SCI-EXPANDED)
SC Surgery
GA AW7XH
UT WOS:000346474400007
PM 25517494
OA Green Submitted, gold
DA 2024-10-01
ER

PT J
AU Porter, MV
   Paleologos, MS
AF Porter, M. V.
   Paleologos, M. S.
TI The use of rocuronium in a patient with cystic fibrosis and end-stage
   lung disease made safe by sugammadex reversal
SO ANAESTHESIA AND INTENSIVE CARE
LA English
DT Article
DE sugammadex; anaesthesia; neuromuscular block; cystic fibrosis;
   bronchiectasis
ID POSTOPERATIVE RESIDUAL CURARIZATION; NEUROMUSCULAR BLOCK;
   MYASTHENIA-GRAVIS
AB While the pharmacology of sugammadex has been extensively reviewed, there is limited literature regarding its use in specific clinical settings. Several case reports describe its use in patients with the potential for postoperative respiratory dysfunction; in the settings of myasthenia gravis, Duchenne muscular dystrophy and myotonic dystrophy. We describe the use of sugammadex in a patient with severe bronchiectasis related to cystic fibrosis who required neuromuscular block for percutaneous endoscopic gastrostomy insertion. The use of rocuronium for neuromuscular block was preferred in order to avoid the potential complications associated with the use of suxamethonium. However, we wished to ensure complete neuromuscular block reversal for this short duration procedure in this high-risk patient and also to avoid the side-effects of traditional reversal agents. We therefore planned in advance to use sugammadex for neuromuscular block reversal, and this approach proved successful. Overall, the combination of rocuronium and sugammadex improved perioperative surgical and anaesthetic management in this patient.
C1 [Porter, M. V.; Paleologos, M. S.] Royal Prince Alfred Hosp, Dept Anaesthet, Sydney, NSW, Australia.
C3 University of Sydney; NSW Health; Royal Prince Alfred Hospital
RP Porter, MV (corresponding author), Royal Prince Alfred Hosp, Dept Anaesthet, Missenden Rd, Camperdown, NSW 2050, Australia.
CR Baumgartner P, 2010, ANAESTH INTENS CARE, V38, P959
   Berg H, 1997, ACTA ANAESTH SCAND, V41, P1095, DOI 10.1111/j.1399-6576.1997.tb04851.x
   BOUCHER RC, CYSTIC FIBROSIS HARR
   Butterly A, 2010, BRIT J ANAESTH, V105, P304, DOI 10.1093/bja/aeq157
   Caldwell JE, 2009, ANAESTHESIA, V64, P66, DOI 10.1111/j.1365-2044.2008.05872.x
   de Boer HD, 2010, ANAESTHESIA, V65, P653, DOI 10.1111/j.1365-2044.2010.06360.x
   de Boer HD, 2009, PEDIATR ANESTH, V19, P1226, DOI 10.1111/j.1460-9592.2009.03178.x
   Donati F, 2010, ANESTH ANALG, V111, P6, DOI 10.1213/ANE.0b013e3181cdb093
   Fields AM, 2007, CURR OPIN ANESTHESIO, V20, P307, DOI 10.1097/ACO.0b013e32814b1612
   Huffmyer JL, 2009, ANESTH ANALG, V109, P1949, DOI 10.1213/ANE.0b013e3181b845d0
   Hunter JM, 2006, BRIT J ANAESTH, V97, P123, DOI 10.1093/bja/ael158
   Murphy GS, 2008, ANESTH ANALG, V107, P130, DOI 10.1213/ane.0b013e31816d1268
   Ploeger BA, 2009, ANESTHESIOLOGY, V110, P95, DOI 10.1097/ALN.0b013e318190bc32
   Shields M, 2006, BRIT J ANAESTH, V96, P36, DOI 10.1093/bja/aei314
   Staals LM, 2008, BRIT J ANAESTH, V101, P492, DOI 10.1093/bja/aen216
   Unterbuchner C, 2010, ANAESTHESIA, V65, P302, DOI 10.1111/j.1365-2044.2009.06236.x
   Viby-Mogensen J, 2000, BRIT J ANAESTH, V84, P301, DOI 10.1093/oxfordjournals.bja.a013428
NR 17
TC 6
Z9 6
U1 0
U2 2
PU AUSTRALIAN SOC ANAESTHETISTS
PI EDGECLIFF
PA P O BOX 600, EDGECLIFF, NSW 2027, AUSTRALIA
SN 0310-057X
J9 ANAESTH INTENS CARE
JI Anaesth. Intensive Care
PD MAR
PY 2011
VL 39
IS 2
BP 299
EP 302
DI 10.1177/0310057X1103900223
PG 4
WC Anesthesiology; Critical Care Medicine
WE Science Citation Index Expanded (SCI-EXPANDED)
SC Anesthesiology; General & Internal Medicine
GA 743LG
UT WOS:000289019200023
PM 21485682
OA Bronze
DA 2024-10-01
ER

PT J
AU Batistaki, C
   Kesidis, K
   Apostolaki, S
   Kostopanagiotou, G
AF Batistaki, Chrysanthi
   Kesidis, Kyriakos
   Apostolaki, Stylliani
   Kostopanagiotou, Georgia
TI Rocuronium Antagonized by Sugammadex for Series of Electroconvulsive
   Therapy (ECT) in a Patient With Pseudocholinesterase Deficiency
SO JOURNAL OF ECT
LA English
DT Article
DE electroconvulsive therapy; anesthesia; sugammadex; rocuronium
ID ANESTHESIA; REVERSAL
AB We report the anesthetic management of a patient with catatonic schizophrenia and pseudocholinesterase deficiency, using the nondepolarizing neuromuscular blocking drug, rocuronium, reversed by its specific reversal agent, sugammadex, for a series of electroconvulsive therapy sessions. Rocuronium and sugammadex were used every 48 hours for 8 consecutive times and proved to be an effective and safe combination in a situation where succinylcholine was contraindicated.
C1 [Batistaki, Chrysanthi; Kesidis, Kyriakos; Apostolaki, Stylliani; Kostopanagiotou, Georgia] Univ Athens, Sch Med, Attikon Hosp, Dept Anaesthesiol 2, GR-11527 Athens, Greece.
C3 Athens Medical School; University Hospital Attikon; National &
   Kapodistrian University of Athens
RP Batistaki, C (corresponding author), Univ Athens, Sch Med, Attikon Hosp, Dept Anaesthesiol 2, GR-11527 Athens, Greece.
EM chrysabatistaki@yahoo.gr
CR *ASS AN GREAT BRIT, 2002, PSYCHIATRIST, V26, P237
   Barclay K, 1997, BRIT J ANAESTH, V78, P92, DOI 10.1093/bja/78.1.92
   BARTKOWSKI RR, 1993, ANESTH ANALG, V77, P574
   Della Rocca G, 2009, MINERVA ANESTESIOL, V75, P349
   Ding ZN, 2002, ANESTH ANALG, V94, P1351, DOI 10.1097/00000539-200205000-00057
   Kopman AF, 2009, J CRIT CARE, V24, P11, DOI 10.1016/j.jcrc.2008.02.008
   MOGENSEN JV, 2010, MILLERS ANESTHESIA, pCH47
   Ochiai R, 2004, ANESTH ANALG, V98, P1030, DOI 10.1213/01.ANE.0000105874.50605.3C
   Plaud B, 2009, ANESTHESIOLOGY, V110, P284, DOI 10.1097/ALN.0b013e318194caaa
   Turkkal DC, 2008, J CLIN ANESTH, V20, P589, DOI 10.1016/j.jclinane.2008.06.006
NR 10
TC 19
Z9 20
U1 0
U2 1
PU LIPPINCOTT WILLIAMS & WILKINS
PI PHILADELPHIA
PA TWO COMMERCE SQ, 2001 MARKET ST, PHILADELPHIA, PA 19103 USA
SN 1095-0680
EI 1533-4112
J9 J ECT
JI J. ECT
PD MAR
PY 2011
VL 27
IS 1
BP E47
EP E48
DI 10.1097/YCT.0b013e318205e1d3
PG 2
WC Behavioral Sciences; Psychiatry
WE Science Citation Index Expanded (SCI-EXPANDED); Social Science Citation Index (SSCI)
SC Behavioral Sciences; Psychiatry
GA 726CU
UT WOS:000287697100018
PM 21206368
DA 2024-10-01
ER

PT J
AU Baykara, N
   Solak, M
   Toker, K
AF Baykara, N
   Solak, M
   Toker, K
TI Predicting recovery from deep neuromuscular block by rocuronium in the
   elderly
SO JOURNAL OF CLINICAL ANESTHESIA
LA English
DT Article
DE anesthesia : elderly; monitoring : accelerometry; posttetanic count,
   train-of-four; neuromuscular relaxants : rocuronium
ID POST-TETANIC COUNT; POSTTETANIC COUNT; RESIDUAL BLOCK; CHILDREN;
   VECURONIUM; PHARMACOKINETICS; ATRACURIUM; MUSCLE; PHARMACODYNAMICS;
   PANCURONIUM
AB Study Objective: To determine the influence of aging on the relationship between posttetanic count (PTC) and train-of four (TOF) response during intense neuromuscular blockade caused by rocuronium.
   Design: Prospective, observational, clinical comparison study.
   Setting: Operating room of a university hospital.
   Patients: 42 ASA physical status I and II patients, 20 of whom were elderly (ages 65 to 80 yrs) and 22 younger control patients (ages 18 to 40 yrs), who were scheduled for elective orthopedic surgery and ear, nose, and throat surgery with a planned duration of 2 hours.
   Interventions: Neuromuscular blockade was evaluated with accelerometry of the thumb, using posttetanic twitch (PTT) and TOF stimulation of the ulnar nerve, in patients who received rocuronium 1 mg . kg(-1).
   Measurements and Main Results: The first responses to posttetanic nerve stimulation were seen at mean times of 38.5 and 35.2 minutes after the injection of rocuronium in the elderly and in the young, respectively (NS). The average interval between the appearance of a posttetanic response and the first response to TOF stimulation (T1) was longer in the elderly than the young (22.3 +/- 8.1 (SP) vs. 14.8 +/- 4.2 min, p < 0. 05). There was a significant correlation between PTC and the time to first response to TOF nerve stimulation both in the elderly and in the young (r= -0. 73, p < 0.0001 and r = -0.87, p < 0.0001, respectively).
   Conclusions: Posttetanic twitch stimulation is a useful method of monitoring intense neuromuscular blockade caused by rocuronium in both age groups. The interval between the earliest appearance of a posttetanic response and the first response to TOF stimulation (T1) is greater in the elderly than in the young. (C) 2003 by Elsevier Science Inc.
C1 Univ Kocaeli, Sch Med, Dept Anesthesiol, Kocaeli, Turkey.
C3 Kocaeli University
RP Baykara, N (corresponding author), Tubitak Loj,4A, TR-41470 GebzaKocaeli, Turkey.
RI Baykara, Zehra/H-2681-2018; Toker, Kamil/AAX-3866-2020
OI Baykara, Z. Nur/0000-0002-1638-2643
CR Baykara N, 2002, J CLIN ANESTH, V14, P214, DOI 10.1016/S0952-8180(02)00346-X
   Berg H, 1997, ACTA ANAESTH SCAND, V41, P1095, DOI 10.1111/j.1399-6576.1997.tb04851.x
   BEVAN DR, 1993, CAN J ANAESTH, V40, P127, DOI 10.1007/BF03011309
   BONSU AK, 1987, BRIT J ANAESTH, V59, P1089, DOI 10.1093/bja/59.9.1089
   CARLSEN RC, 1987, PFLUG ARCH EUR J PHY, V408, P224, DOI 10.1007/BF02181463
   ERIKSSON LI, 1990, BRIT J ANAESTH, V65, P487, DOI 10.1093/bja/65.4.487
   FROLKIS VV, 1976, GERONTOLOGY, V22, P244, DOI 10.1159/000212143
   Gätke MR, 2002, ACTA ANAESTH SCAND, V46, P207, DOI 10.1034/j.1399-6576.2002.460216.x
   GOUDSOUZIAN NG, 1980, BRIT J ANAESTH, V52, P205, DOI 10.1093/bja/52.2.205
   GWINNUTT CL, 1988, BRIT J ANAESTH, V61, P547, DOI 10.1093/bja/61.5.547
   Hayes AH, 2001, ANAESTHESIA, V56, P312, DOI 10.1046/j.1365-2044.2001.01921.x
   KirkegaardNielsen H, 1996, CAN J ANAESTH, V43, P932, DOI 10.1007/BF03011807
   Kopman AF, 1996, ANESTHESIOLOGY, V85, P1253, DOI 10.1097/00000542-199612000-00005
   LARRSON L, 1982, ADV NEUROGERONTOLOGY, P60
   MACLENNAN WJ, 1980, AGE AGEING, V9, P188, DOI 10.1093/ageing/9.3.188
   MARGORIAN T, 1993, ANESTHESIOLOGY, V79, P913
   MATTEO RS, 1993, ANESTH ANALG, V77, P1193
   MUCHHAL KK, 1987, ANESTHESIOLOGY, V66, P846, DOI 10.1097/00000542-198706000-00028
   Naguib M, 1996, ANESTHESIOLOGY, V84, P1051, DOI 10.1097/00000542-199605000-00006
   RIDLEY SA, 1988, BRIT J ANAESTH, V61, P551, DOI 10.1093/bja/61.5.551
   Schultz P, 2001, ACTA ANAESTH SCAND, V45, P612, DOI 10.1034/j.1399-6576.2001.045005612.x
   SMITH DO, 1982, J NEUROPHYSIOL, V48, P100, DOI 10.1152/jn.1982.48.1.100
   Sorooshian SS, 1996, ANESTHESIOLOGY, V84, P1083, DOI 10.1097/00000542-199605000-00010
   Taivainen T, 1996, PAEDIATR ANAESTH, V6, P271, DOI 10.1111/j.1460-9592.1996.tb00449.x
   VIBYMOGENSEN J, 1981, ANESTHESIOLOGY, V55, P458, DOI 10.1097/00000542-198110000-00024
   VUKSANAJ D, 1995, ANESTHESIOLOGY, V82, P1104, DOI 10.1097/00000542-199505000-00003
   WRIGHT PMC, 1994, ANESTHESIOLOGY, V81, P1110, DOI 10.1097/00000542-199411000-00004
NR 27
TC 12
Z9 12
U1 0
U2 2
PU ELSEVIER SCIENCE INC
PI NEW YORK
PA 360 PARK AVE SOUTH, NEW YORK, NY 10010-1710 USA
SN 0952-8180
J9 J CLIN ANESTH
JI J. Clin. Anesth.
PD AUG
PY 2003
VL 15
IS 5
BP 328
EP 333
DI 10.1016/S0952-8180(03)00062-X
PG 6
WC Anesthesiology
WE Science Citation Index Expanded (SCI-EXPANDED)
SC Anesthesiology
GA 726QT
UT WOS:000185611100002
PM 14507556
DA 2024-10-01
ER

PT J
AU Yu, DJ
   Gao, HY
AF Yu, D. -J.
   Gao, H. -Y.
TI Influences of cisatracurium besylate and vecuronium bromide on muscle
   relaxant effects and electromyography of tracheal intubation under
   general anesthesia
SO EUROPEAN REVIEW FOR MEDICAL AND PHARMACOLOGICAL SCIENCES
LA English
DT Article
DE Cisatracurium besylate; Vecuronium bromide; Electromyography
ID RECURRENT LARYNGEAL NERVE; NEUROMUSCULAR BLOCKADE; SUCCINYLCHOLINE;
   PHARMACOKINETICS; PHARMACODYNAMICS
AB OBJECTIVE: To observe the influences of atracurium besylate and vecuronium bromide on muscle relaxant effects and electromyography of patients with tracheal intubation under general anesthesia in thyroid surgery.
   PATIENTS AND METHODS: 120 patients treated with thyroid surgery were randomly divided into group A and group V. Patients in group A were administered with cisatracurium besylate combined with propofol and fentanyl for induction of tracheal intubation under general anesthesia. Patients in group V were administered with 0.10 mg/kg vecuronium bromide combined with propofol and fentanyl for induction of tracheal intubation under general anesthesia. Then, the amplitude in electromyography was observed 30-70 min after I.V. muscle relaxant medicine to record the time for patients to reach 0% TW convulsion in abductor pollicis muscle and to observe the muscle relaxant effects.
   RESULTS: There was no statistical difference in the time to reach 0% TW in two groups (p > 0.05). After 30 min of injection of muscle relaxants, EMG positive rate and TW value in group A were significantly higher than those in group V (p < 0.05). After 50-70 min of injection of muscle relaxants, EMG positive rate of patients in two groups was up to 100%, and EMG amplitude in group A was significantly higher than that in group V (p < 0.05). The time of taking muscle relaxant effects in group A was significantly faster than that in group V (p < 0.05), while the recovery time of autonomous respiration and the time of autonomous body activity in group A were slightly lower than those in group V (p > 0.05). There was no statistical difference in the time of eye-opening of both groups (p > 0.05). MAP and HR of patients in both groups showed no statistical difference before and after injection (p > 0.05).
   CONCLUSIONS: Average EMG amplitude and the positive rate of effective EMG amplitude of cisatracurium besylate are all higher than those of vecuronium bromide. With faster effects and shorter action time, cisatracurium besylate is more suitable in thyroid surgery IONM (intraoperative neurophysiological monitoring).
C1 [Yu, D. -J.] Zhejiang Univ, Affiliated Hosp 1, Sch Med, Dept Anesthesiol, Hangzhou, Zhejiang, Peoples R China.
   [Gao, H. -Y.] Zhejiang Univ, Sch Med, Childrens Hosp, Dept Operating Room, Hangzhou, Zhejiang, Peoples R China.
C3 Zhejiang University; Zhejiang University
RP Gao, HY (corresponding author), Zhejiang Univ, Sch Med, Childrens Hosp, Dept Operating Room, Hangzhou, Zhejiang, Peoples R China.
EM gaohuiyang2011@163.com
CR AGOSTON S, 1992, CLIN PHARMACOKINET, V22, P94, DOI 10.2165/00003088-199222020-00002
   Albayrak Y, 2011, MINERVA CHIR, V66, P189
   Cassel J, 2014, ACTA ANAESTH SCAND, V58, P1040, DOI 10.1111/aas.12357
   Chang PY, 2014, KAOHSIUNG J MED SCI, V30, P499, DOI 10.1016/j.kjms.2014.05.009
   Choe WJ, 2013, J INT MED RES, V41, P762, DOI 10.1177/0300060513484435
   Chu KS, 2010, J OTOLARYNGOL-HEAD N, V39, P397, DOI 10.2310/7070.2010.090183
   Ciftci T, 2015, EUR REV MED PHARMACO, V19, P4427
   Dahaba AA, 2013, MINERVA ANESTESIOL, V79, P1238
   [邓城旗 Deng Chengqi], 2014, [临床麻醉学杂志, Journal of Clinical Anesthestology], V30, P430
   Dieye E, 2014, ANN INTENSIVE CARE, V4, DOI 10.1186/2110-5820-4-3
   Dralle H, 2004, SURGERY, V136, P1310, DOI 10.1016/j.surg.2004.07.018
   Gilhuly TJ, 2008, ANESTH ANALG, V107, P1609, DOI 10.1213/ane.0b013e318185cfb6
   Goretzki PE, 2010, WORLD J SURG, V34, P1274, DOI 10.1007/s00268-009-0353-3
   Huang L, 2015, EUR REV MED PHARMACO, V19, P1989
   Imbeault K, 2006, ANESTH ANALG, V102, P738, DOI 10.1213/01.ane.0000195342.29133.ce
   Islam NU, 2015, BMC COMPLEM ALTERN M, V15, DOI 10.1186/s12906-015-0691-7
   Lang BHH, 2014, J SURG RES, V191, P389, DOI 10.1016/j.jss.2014.04.023
   Larsson L, 2000, CRIT CARE MED, V28, P34, DOI 10.1097/00003246-200001000-00006
   Lu IC, 2013, KAOHSIUNG J MED SCI, V29, P484, DOI 10.1016/j.kjms.2013.01.002
   Lu IC, 2010, KAOHSIUNG J MED SCI, V26, P640, DOI 10.1016/S1607-551X(10)70098-X
   Masoudifar M, 2013, J RES MED SCI, V18, P870
   Mathew Alen, 2016, Anesth Essays Res, V10, P59, DOI 10.4103/0259-1162.164740
   Sakai DM, 2015, VET ANAESTH ANALG, V42, P233, DOI 10.1111/vaa.12197
   Sanfilippo F, 2015, NEUROCRIT CARE, V22, P325, DOI 10.1007/s12028-014-0061-1
   ShangGuan W, 2008, J CLIN ANESTH, V20, P411, DOI 10.1016/j.jclinane.2008.03.011
   Yabasin I.B., 2014, BIOMED AGING PATHOL, V4, P349, DOI DOI 10.1016/J.BIOMAG.2014.07.004
   Zhang CH, 2013, J CLIN ANESTH, V25, P263, DOI 10.1016/j.jclinane.2012.09.005
NR 27
TC 7
Z9 7
U1 0
U2 14
PU VERDUCI PUBLISHER
PI ROME
PA VIA GREGORIO VII, ROME, 186-00165, ITALY
SN 1128-3602
J9 EUR REV MED PHARMACO
JI Eur. Rev. Med. Pharmacol. Sci.
PD APR
PY 2017
VL 21
IS 8
BP 1974
EP 1979
PG 6
WC Pharmacology & Pharmacy
WE Science Citation Index Expanded (SCI-EXPANDED)
SC Pharmacology & Pharmacy
GA EV9YR
UT WOS:000402144300035
PM 28485777
DA 2024-10-01
ER

PT J
AU Ji, SH
   Huh, KY
   Oh, J
   Jeong, HJ
   Jang, YE
   Kim, EH
   Lee, JH
   Kim, JT
   Kim, HS
AF Ji, Sang-Hwan
   Huh, Ki Young
   Oh, Jaeseong
   Jeong, Hee-Jeong
   Jang, Young-Eun
   Kim, Eun-Hee
   Lee, Ji-Hyun
   Kim, Jin-Tae
   Kim, Hee-Soo
TI Conventional reversal of rocuronium-induced neuromuscular blockade by
   sugammadex in Korean children: pharmacokinetics, efficacy, and safety
   analyses
SO FRONTIERS IN PHARMACOLOGY
LA English
DT Article
DE anesthesia; pediatric; pharmacodynamics; pharmacokinetics; sugammadex;
   rocuronium
ID HUMAN PLASMA; MASS-SPECTROMETRY; HYPERSENSITIVITY; RECOMMENDATIONS;
   AGENT
AB Background: Sugammadex is known to reverse neuromuscular blockade induced by non-depolarizing agents. In children, the recommended dose for reversal of moderate neuromuscular blockade is 2 mg/kg. We investigated the pharmacokinetics and pharmacodynamics of sugammadex in Korean children.Methods: Children (2-17 years of age) undergoing brain or spine surgery were enrolled and randomly assigned to control (neostigmine) and 2, 4, or 8 mg/kg sugammadex groups. Following induction of anesthesia and monitoring of the response to train-of-four stimulation, 1 mg/kg rocuronium was intravenously administered. Upon reappearance of the second twitch to train-of-four stimulation, the study drug was administered according to group allocation. The plasma concentrations of rocuronium and sugammadex were serially measured at nine predefined time points following study drug administration. To determine efficacy, we measured the time elapsed from drug administration to recovery of T-4/T-1 = 0.9. For pharmacokinetics, non-compartmental analysis was performed and we monitored adverse event occurrence from the time of study drug administration until 24 h post-surgery.Results: Among the 29 enrolled participants, the sugammadex (2 mg/kg) and control groups showed recovery times [median (interquartile range)] of 1.3 (1.0-1.9) and 7.7 (5.3-21.0) min, respectively (p = 0.002). There were no significant differences in recovery time among the participants in sugammadex groups. The pharmacokinetics of sugammadex were comparable to those of literature findings. Although two hypotensive events related to sugammadex were observed, no intervention was necessary.Conclusion: The findings of this pharmacokinetic analysis and efficacy study of sugammadex in Korean children indicated that sugammadex (2 mg/kg) may be safely administered for reversing moderate neuromuscular blockade. Some differences in pharmacokinetics of sugammadex were observed according to age.
C1 [Ji, Sang-Hwan; Huh, Ki Young; Oh, Jaeseong; Jeong, Hee-Jeong; Jang, Young-Eun; Kim, Eun-Hee; Lee, Ji-Hyun; Kim, Jin-Tae; Kim, Hee-Soo] Seoul Natl Univ, Coll Med, Seoul, South Korea.
   [Ji, Sang-Hwan; Jeong, Hee-Jeong; Jang, Young-Eun; Kim, Eun-Hee; Lee, Ji-Hyun; Kim, Jin-Tae; Kim, Hee-Soo] Seoul Natl Univ Hosp, Dept Anesthesiol & Pain Med, Seoul, South Korea.
   [Huh, Ki Young; Oh, Jaeseong] Seoul Natl Univ Hosp, Dept Clin Pharmacol & Therapeut, Seoul, South Korea.
C3 Seoul National University (SNU); Seoul National University (SNU); Seoul
   National University Hospital; Seoul National University (SNU); Seoul
   National University Hospital
RP Kim, HS (corresponding author), Seoul Natl Univ, Coll Med, Seoul, South Korea.; Kim, HS (corresponding author), Seoul Natl Univ Hosp, Dept Anesthesiol & Pain Med, Seoul, South Korea.
EM dami0605@snu.ac.kr
RI Oh, Jaeseong/JDD-4877-2023
FU Ministry of Food and Drug Safety, Republic of Korea [18183MFDS492]
FX This research was supported by a grant from the Ministry of Food and
   Drug Safety, Republic of Korea (18183MFDS492) in years 2020-2022. The
   funder provided a budget for study drug and measurement of the plasma
   concentrations of drugs. The funder was not involved in the study
   design, the collection, analysis, or interpretation of data, the writing
   of this article, or the decision to submit it for publication.
CR ALI HH, 1970, BRIT J ANAESTH, V42, P967, DOI 10.1093/bja/42.11.967
   Alsuhebani M, 2020, J ANESTH, V34, P238, DOI 10.1007/s00540-019-02729-y
   Ammar AS, 2017, ACTA ANAESTH SCAND, V61, P374, DOI 10.1111/aas.12868
   Anderson BJ, 2012, PEDIATR ANESTH, V22, P530, DOI 10.1111/j.1460-9592.2011.03788.x
   Briggs RJ, 2014, AAPS J, V16, P1143, DOI 10.1208/s12248-014-9650-3
   Choi L, 2013, EUR J CLIN PHARMACOL, V69, P2055, DOI 10.1007/s00228-013-1576-7
   de Kam PJ, 2018, BRIT J ANAESTH, V121, P758, DOI 10.1016/j.bja.2018.05.057
   de Moraes NV, 2014, J PHARMACEUT BIOMED, V90, P180, DOI 10.1016/j.jpba.2013.11.032
   de Zwart MAH, 2011, J CHROMATOGR B, V879, P1573, DOI 10.1016/j.jchromb.2011.03.050
   Deana C, 2020, BMC ANESTHESIOL, V20, DOI 10.1186/s12871-020-00986-z
   Farenc C, 2001, J CHROMATOGR A, V910, P61, DOI 10.1016/S0021-9673(00)01164-X
   Gijsenbergh F, 2005, ANESTHESIOLOGY, V103, P695, DOI 10.1097/00000542-200510000-00007
   Herring WJ, 2017, J CLIN ANESTH, V41, P84, DOI 10.1016/j.jclinane.2017.06.006
   Ji SH, 2023, CTS-CLIN TRANSL SCI, V16, P92, DOI 10.1111/cts.13429
   Kapoor MC, 2020, J ANAESTH CLIN PHARM, V36, P469, DOI 10.4103/joacp.JOACP_132_20
   Keating GM, 2016, DRUGS, V76, P1041, DOI 10.1007/s40265-016-0604-1
   Kleijn HJ, 2011, BRIT J CLIN PHARMACO, V72, P415, DOI 10.1111/j.1365-2125.2011.04000.x
   Lee HC, 2018, SCI REP-UK, V8, DOI 10.1038/s41598-018-20062-4
   Liu GY, 2017, SCI REP-UK, V7, DOI 10.1038/s41598-017-06159-2
   Matsui M, 2019, BIOL PHARM BULL, V42, P1637, DOI 10.1248/bpb.b19-00044
   Min KC, 2018, BRIT J ANAESTH, V121, P749, DOI 10.1016/j.bja.2018.05.056
   Özgün C, 2014, J RES MED SCI, V19, P762
   Plaud B, 2009, ANESTHESIOLOGY, V110, P284, DOI 10.1097/ALN.0b013e318194caaa
   Ploeger BA, 2009, ANESTHESIOLOGY, V110, P95, DOI 10.1097/ALN.0b013e318190bc32
   Sorgenfrei IF, 2006, ANESTHESIOLOGY, V104, P667, DOI 10.1097/00000542-200604000-00009
   Staals LM, 2010, BRIT J ANAESTH, V104, P31, DOI 10.1093/bja/aep340
   Voss T, 2022, PEDIATR ANESTH, V32, P436, DOI 10.1111/pan.14370
   Won YJ, 2016, MEDICINE, V95, DOI 10.1097/MD.0000000000004678
NR 28
TC 2
Z9 2
U1 1
U2 2
PU FRONTIERS MEDIA SA
PI LAUSANNE
PA AVENUE DU TRIBUNAL FEDERAL 34, LAUSANNE, CH-1015, SWITZERLAND
EI 1663-9812
J9 FRONT PHARMACOL
JI Front. Pharmacol.
PD APR 13
PY 2023
VL 14
AR 1127932
DI 10.3389/fphar.2023.1127932
PG 12
WC Pharmacology & Pharmacy
WE Science Citation Index Expanded (SCI-EXPANDED)
SC Pharmacology & Pharmacy
GA F0JK6
UT WOS:000979294200001
PM 37124204
OA gold, Green Published
DA 2024-10-01
ER

PT J
AU Kwon, SY
   Chung, SW
   Joo, JD
AF Kwon, So Young
   Chung, Si Wook
   Joo, Jin Deok
TI Optimal neuromuscular blocking effects of remifentanil during tracheal
   intubation under general anesthesia
SO JOURNAL OF INTERNATIONAL MEDICAL RESEARCH
LA English
DT Article
DE General anesthesia; remifentanil; rocuronium; train-of-four;
   electromyography; neuromuscular block
ID HEMODYNAMIC-RESPONSE; ROCURONIUM; PROPOFOL; PHARMACODYNAMICS;
   PHARMACOKINETICS; BLOCKADE; SEQUENCE; TRIAL; ONSET
AB Objective This study was performed to determine the effect of the remifentanil dose on the onset time of rocuronium with electromyography.
   Methods This retrospective comparative study included 75 patients undergoing general anesthesia for elective surgery. Patients received lidocaine (40 mg) and propofol (2 mg/kg) followed by rocuronium (0.6 mg/kg) with either saline infusion (Group S), remifentanil at 0.5 mu g/kg/minute (Group R 0.5), or remifentanil at 1.0 mu g/kg/minute (Group R 1.0). Neuromuscular block was monitored by train-of-four (TOF) electromyography, and the times taken to reach TOF 0 and TOF ratio (TOFR) 25% were recorded.
   Results The times taken to reach TOF 0 and TOFR 25% were significantly higher in Groups R 0.5 and R 1.0 than in Group S. The time taken to reach TOF 0 was 130.06.4 s in Group S, 142.6 +/- 6.0 s in Group R 0.5, and 183.0 +/- 11.6 s in Group R 1.0. The time taken to reach TOFR 25% was also higher in Groups R 0.5 and R 1.0 than in Group S.
   Conclusions As the remifentanil dose increases, the intubation time required to reach TOF 0 also increases. Remifentanil has an effect on the onset of rocuronium.
C1 [Kwon, So Young; Chung, Si Wook; Joo, Jin Deok] Catholic Univ Korea, St Vincent Hosp, Coll Med, Dept Anesthesiol & Pain Med, 93 Chi Dong, Seoul 442723, South Korea.
C3 Catholic University of Korea
RP Joo, JD (corresponding author), Catholic Univ Korea, St Vincent Hosp, Coll Med, Dept Anesthesiol & Pain Med, 93 Chi Dong, Seoul 442723, South Korea.
EM joojd@catholic.ac.kr
OI Kwon, So Young/0000-0003-0249-4190
CR Beers R, 2004, CNS DRUGS, V18, P1085, DOI 10.2165/00023210-200418150-00004
   Dahaba AA, 2002, ANESTH ANALG, V94, P1674, DOI 10.1097/00000539-200206000-00072
   FOLDES FF, 1991, ANESTHESIOLOGY, V75, P191, DOI 10.1097/00000542-199108000-00004
   Fuchs-Buder T, 2007, ACTA ANAESTH SCAND, V51, P789, DOI 10.1111/j.1399-6576.2007.01352.x
   GLASS PSA, 1993, ANESTH ANALG, V77, P1031
   Hyun D, 2011, KOREAN J ANESTHESIOL, V61, P297, DOI 10.4097/kjae.2011.61.4.297
   Kovac AL, 1996, J CLIN ANESTH, V8, P63, DOI 10.1016/0952-8180(95)00147-6
   Kuipers JA, 2001, ANESTHESIOLOGY, V94, P47, DOI 10.1097/00000542-200101000-00012
   Na HS, 2012, ACTA ANAESTH SCAND, V56, P558, DOI 10.1111/j.1399-6576.2012.02648.x
   Norman E, 2011, J PEDIATR-US, V159, P893, DOI 10.1016/j.jpeds.2011.06.003
   Ozcan A, 2012, J ANESTH, V26, P196, DOI 10.1007/s00540-011-1270-9
   Park SJ, 2012, KOREAN J ANESTHESIOL, V62, P135, DOI 10.4097/kjae.2012.62.2.135
   ROY WL, 1979, ANESTHESIOLOGY, V51, P393, DOI 10.1097/00000542-197911000-00005
   Schlaich N, 2000, ACTA ANAESTH SCAND, V44, P720, DOI 10.1034/j.1399-6576.2000.440610.x
   Szmuk P, 2000, ANESTH ANALG, V90, P1217, DOI 10.1097/00000539-200005000-00041
   Thompson JP, 1998, BRIT J ANAESTH, V80, P467, DOI 10.1093/bja/80.4.467
   THOMSON IR, 1989, CAN J ANAESTH, V36, P367, DOI 10.1007/BF03005331
   Yoon SH, 2010, KOREAN J ANESTHESIOL, V59, P167, DOI 10.4097/kjae.2010.59.3.167
NR 18
TC 4
Z9 5
U1 0
U2 3
PU SAGE PUBLICATIONS LTD
PI LONDON
PA 1 OLIVERS YARD, 55 CITY ROAD, LONDON EC1Y 1SP, ENGLAND
SN 0300-0605
EI 1473-2300
J9 J INT MED RES
JI J. Int. Med. Res.
PD AUG
PY 2018
VL 46
IS 8
BP 3097
EP 3103
DI 10.1177/0300060518772227
PG 7
WC Medicine, Research & Experimental; Pharmacology & Pharmacy
WE Science Citation Index Expanded (SCI-EXPANDED)
SC Research & Experimental Medicine; Pharmacology & Pharmacy
GA GQ5KN
UT WOS:000441721800008
PM 29722285
OA Green Published, gold
DA 2024-10-01
ER

PT J
AU Kim, NY
   Koh, JC
   Lee, KY
   Kim, SS
   Hong, JH
   Nam, HJ
   Bai, SJ
AF Kim, Na Young
   Koh, Jae Chul
   Lee, Ki-Young
   Kim, Sung Soo
   Hong, Jung Hwa
   Nam, Hoon Jae
   Bai, Sun-Joon
TI Influence of reversal of neuromuscular blockade with sugammadex or
   neostigmine on postoperative quality of recovery following a single
   bolus dose of rocuronium: A prospective, randomized, double-blinded,
   controlled study
SO JOURNAL OF CLINICAL ANESTHESIA
LA English
DT Article
DE Anesthesia recovery period; Neostigmine; Neuromuscular blockade;
   Sugammadex
ID NAUSEA; GLYCOPYRROLATE; PYRIDOSTIGMINE; CYCLODEXTRIN; FEASIBILITY;
   ANESTHESIA; VALIDITY; SCALE
AB Study objective: To evaluate the influence of reversal of neuromuscular blockade with sugammadex or neostigmine on postoperative quality of recovery following a single bolus dose of rocuronium after pars plana vitrectomy (PPV) under general anesthesia.
   Design: Prospective, double-blind, randomized controlled trial.
   Setting: This study was conducted in a University Teaching Hospital from February to July 2017.
   Patients: A total of 84 patients with an American Society of Anesthesiologists physical status of I or II who were scheduled to undergo PPV under general anesthesia.
   Interventions: The patients were randomly assigned to the neostigmine (Group N, n = 44) or sugammadex (Group S, n = 40) groups; 3 ml of study drug was prepared for the patients. For patients in Group N, a solution of neostigmine methylsulfate (1 mg) and glycopyrrolate (0.2 mg) was prepared, while a solution of sugammadex sodium (2 mg/kg) and normal saline was prepared for patients in Group S.
   Measurements: The primary endpoint was the effect of sugammadex, compared with neostigmine, on the recovery rate in the physiological domain in patients who underwent PPV with general anesthesia. The quality of recovery was assessed using the Postoperative Quality Recovery Scale at 15 min and 40 min after surgery, and on postoperative day 1.
   Main results: The recovery rate in the physiological domain was higher in Group S at 15 min after surgery (P = 0.020). Though there were no significant differences in the overall cognitive recovery domain, patients in Group S could recall more numbers in reverse order. However, there were no significant differences between the groups in the other domains of the scale.
   Conclusions: The use of sugammadex may increase the quality of physiological recovery at early postoperative periods, compared with that of neostigmine, following a single bolus dose of rocuronium in patients undergoing PPV with general anesthesia.
C1 [Kim, Na Young; Lee, Ki-Young; Nam, Hoon Jae; Bai, Sun-Joon] Yonsei Univ, Coll Med, Anesthesia & Pain Res Inst, Dept Anesthesiol & Pain Med, 50-1 Yonsei Ro, Seoul 03722, South Korea.
   [Koh, Jae Chul] Korea Univ, Anam Hosp, Coll Med, Dept Anesthesiol & Pain Med, 73 Inchon Ro, Seoul 02841, South Korea.
   [Kim, Sung Soo] Yonsei Univ, Inst Vis Res, Coll Med, Dept Ophthalmol, 50-1 Yonsei Ro, Seoul 03722, South Korea.
   [Hong, Jung Hwa] Natl Hlth Insurance Serv Ilsan Hosp, Dept Policy Res Affairs, Goyang, Gyeonggi Do, South Korea.
C3 Yonsei University; Yonsei University Health System; Korea University;
   Korea University Medicine (KU Medicine); Yonsei University; Yonsei
   University Health System; National Health Insurance Service
RP Bai, SJ (corresponding author), Yonsei Univ, Coll Med, Anesthesia & Pain Res Inst, Dept Anesthesiol & Pain Med, 50-1 Yonsei Ro, Seoul 03722, South Korea.
EM sjbae@yuhs.ac
RI Kim, Sung-Soo/ABD-3771-2021; kim, nayoung/IWV-4038-2023; Koh,
   Jae/AAX-7163-2020
OI hong, jeonghwa/0000-0003-0321-0751; Bai, Sun Joon/0000-0001-5027-3232;
   Lee, Ki-Young/0000-0003-4893-3195; Kim, Sung Soo/0000-0002-0574-7993;
   nam, hoonjae/0000-0001-7112-9221; Koh, Jae Chul/0000-0002-1625-8650;
   Kim, Na Young/0000-0003-3685-2005
CR Amorim P, 2014, ACTA ANAESTH SCAND, V58, P1101, DOI 10.1111/aas.12389
   [Anonymous], 2006, NATL HLTH STAT REPOR
   ARSURA EL, 1987, AM J MED SCI, V293, P18, DOI 10.1097/00000441-198701000-00005
   Bailey CR, 2017, ANAESTHESIA, V72, P1170, DOI 10.1111/anae.13960
   Batistaki C, 2017, ANAESTH INTENS CARE, V45, P581, DOI 10.1177/0310057X1704500508
   Bom A, 2002, ANGEW CHEM INT EDIT, V41, P266
   Braun G G, 1993, Anaesthesiol Reanim, V18, P120
   Castro DS, 2014, SURG LAPARO ENDO PER, V24, P420, DOI 10.1097/SLE.0000000000000049
   Chazot T, 2011, BRIT J ANAESTH, V106, P914, DOI 10.1093/bja/aer142
   Cheng CR, 2005, ANESTH ANALG, V101, P1349, DOI 10.1213/01.ANE.0000180992.76743.C9
   Donati F, 2008, EXPERT OPIN PHARMACO, V9, P1375, DOI [10.1517/14656566.9.8.1375, 10.1517/14656566.9.8.1375 ]
   Fassoulaki A, 2017, J CLIN MONIT COMPUT, V31, P297, DOI 10.1007/s10877-016-9844-6
   Hristovska AM, 2018, ANAESTHESIA, V73, P631, DOI 10.1111/anae.14160
   Illman H, 2010, J CLIN MONIT COMPUT, V24, P371, DOI 10.1007/s10877-010-9257-x
   Jildenstal Pether, 2016, F1000Res, V5, P2549, DOI 10.12688/f1000research.9740.1
   Kizilay D, 2016, J CLIN ANESTH, V28, P30, DOI 10.1016/j.jclinane.2015.08.002
   Koyuncu O, 2015, J CLIN ANESTH, V27, P51, DOI 10.1016/j.jclinane.2014.08.010
   Lee OH, 2017, ACTA ANAESTH SCAND, V61, P39, DOI 10.1111/aas.12813
   MIRAKHUR RK, 1981, BRIT J ANAESTH, V53, P1315, DOI 10.1093/bja/53.12.1315
   Myklejord Duane J, 2012, WMJ, V111, P207
   Naguib Mohamed, 2009, Expert Rev Clin Pharmacol, V2, P37, DOI 10.1586/17512433.2.1.37
   Naito Y, 2015, J ANESTH, V29, P463, DOI 10.1007/s00540-014-1945-0
   Paech MJ, 2018, ANAESTHESIA, V73, P340, DOI 10.1111/anae.14174
   Park ES, 2016, BMC ANESTHESIOL, V16, DOI 10.1186/s12871-016-0221-2
   Piskin Ö, 2016, REV BRAS ANESTESIOL, V66, P376, DOI [10.1016/j.bjane.2014.10.003, 10.1016/j.bjan.2016.04.003]
   Poitras S, 2012, J ARTHROPLASTY, V27, P1604, DOI 10.1016/j.arth.2012.03.015
   Royse CF, 2010, ANESTHESIOLOGY, V113, P892, DOI 10.1097/ALN.0b013e3181d960a9
   Saricicek V, 2014, J ECT, V30, P30, DOI 10.1097/YCT.0b013e3182972bd2
   Van Herck P, 2010, J EVAL CLIN PRACT, V16, P39, DOI 10.1111/j.1365-2753.2008.01111.x
   Yagan O, 2017, REV BRAS ANESTESIOL, V67, P147, DOI [10.1016/j.bjan.2015.08.004, 10.1016/j.bjane.2015.08.003]
NR 30
TC 15
Z9 19
U1 1
U2 8
PU ELSEVIER SCIENCE INC
PI NEW YORK
PA STE 800, 230 PARK AVE, NEW YORK, NY 10169 USA
SN 0952-8180
EI 1873-4529
J9 J CLIN ANESTH
JI J. Clin. Anesth.
PD NOV
PY 2019
VL 57
BP 97
EP 102
DI 10.1016/j.jclinane.2019.02.014
PG 6
WC Anesthesiology
WE Science Citation Index Expanded (SCI-EXPANDED)
SC Anesthesiology
GA IP9LR
UT WOS:000480372100038
PM 30939422
OA hybrid
DA 2024-10-01
ER

PT J
AU Yang, L
   Hu, N
   Chang, H
   Yang, D
   Zuo, YX
AF Yang, Lei
   Hu, Na
   Chang, Hong
   Yang, Di
   Zuo, Yunxia
TI Routine administration of neostigmine after recovery of spontaneous
   breathing versus neuromuscular monitor-guided administration of
   neostigmine in pediatric patients: a parallel, randomized, controlled
   study
SO TRIALS
LA English
DT Article
DE Neostigmine; Anesthesia recovery period; Neuromuscular monitoring;
   Pediatric anesthesia; Randomized controlled trial
ID UNITED-STATES; BLOCK; REVERSAL; MANAGEMENT; ASSOCIATION; ROCURONIUM;
   ANESTHESIA; CHILDREN
AB Background Neostigmine used to reverse the muscle relaxants should be guided by neuromuscular monitoring, as the degree of spontaneous pre-reversal recovery is the key to success to reverse the neuromuscular block. But neuromuscular monitoring is not always available for some patients during anesthesia and, in consequence, we need to use other clinical judgment to guide the use of neostigmine to reverse the neuromuscular block. In this trial, we aimed to evaluate the incidence of residual neuromuscular blockade (rNMB) in pediatric patients with routine use of neostigmine after recovery of spontaneous breathing compared with the patients with the use of neostigmine guided by neuromuscular monitoring.Methods A parallel, randomized, controlled noninferiority study was conducted. We enrolled aged 3 months to 12 years old patients who underwent inguinal hernia repair under general anesthesia. The enrolled patients were randomly divided into experimental and control groups. After surgery, children in the experimental group were given 0.02 mg/kg neostigmine after recovery of spontaneous breathing. Children in the control group were given 0.02 mg/kg neostigmine when the train-of-four (TOF) ratio was between 0.4 and 0.9. However, no neostigmine was administered if the TOF ratio was higher than 0.9. The primary outcome was the incidence of rNMB after extubation (TOF ratio < 0.9). Secondary outcomes included the incidence of neostigmine-induced muscle paralysis, end of surgery - extubation interval, end of surgery - exit OR interval, the length of stay in the PACU, the incidence of hypoxia in the PACU, the number of children who required assisted ventilation during the PACU stay, and neostigmine-related adverse events.Results A total of 120 children were included in this study, with 60 in the experimental group and 60 in the control group. There was no significant difference in the incidence of rNMB after extubation between the groups (45/60 vs 44/60, RR 1.02 [95% CI, 0.83 to 1.26], p = 0.84). There was no neostigmine-induced muscle paralysis in either group. Adverse events were similar occurred in both groups. However, time from end of the surgery to leaving the operating room was earlier in the experimental group than in the control group (13.6 +/- 5.2 vs 15.7 +/- 5.6 min, MD -2.10 min [95% CI, -3.70 to -0.50], p = 0.04). The risk ratio of the incidence of TOF ratio < 0.3 for the experimental group was 31.12 (95%CI, 1.89 to 512.61) compared with the control group (12/60 vs 0/60, p = 0.00) in exploratory analysis.Conclusions Recovery of spontaneous breathing could be used as a substitute of neuromuscular monitoring to guide neostigmine use in pediatric patients following minor surgeries. However, care should be taken for the residual neuromuscular block.
C1 [Yang, Lei; Hu, Na; Chang, Hong; Zuo, Yunxia] Sichuan Univ, West China Hosp, Dept Anesthesiol, Guoxuexiang 37, Chengdu 610041, Peoples R China.
   [Hu, Na] Southwest Med Univ, Dept Anesthesiol, Affiliated Hosp, Luzhou, Peoples R China.
   [Yang, Di] Sichuan Prov Acad Med Sci, Sichuan Prov Peoples Hosp, Dept Anesthesiol, Chengdu, Peoples R China.
C3 Sichuan University; Southwest Medical University; Sichuan Provincial
   People's Hospital
RP Zuo, YX (corresponding author), Sichuan Univ, West China Hosp, Dept Anesthesiol, Guoxuexiang 37, Chengdu 610041, Peoples R China.
EM zuoyunxia@scu.edu.cn
FU 1.3.5. project for disciplines of excellence. West China Hospital,
   Sichuan University;  [ZYGD20005]
FX This study was supported by Research Grant from the 1.3.5. project for
   disciplines of excellence. West China Hospital, Sichuan University
   (ZYGD20005)
CR Arbous MS, 2005, ANESTHESIOLOGY, V102, P257, DOI 10.1097/00000542-200502000-00005
   Baykara N, 2002, J CLIN ANESTH, V14, P214, DOI 10.1016/S0952-8180(02)00346-X
   Brull SJ, 2017, ANESTHESIOLOGY, V126, P173, DOI 10.1097/ALN.0000000000001409
   CALDWELL JE, 1995, ANESTH ANALG, V80, P1168, DOI 10.1097/00000539-199506000-00018
   Checketts MR, 2016, ANAESTHESIA, V71, P85, DOI 10.1111/anae.13316
   de Souza CM, 2011, REV BRAS ANESTESIOL, V61, P145, DOI 10.1016/S0034-7094(11)70019-8
   Feltracco P, 2016, J CLIN ANESTH, V35, P198, DOI 10.1016/j.jclinane.2016.07.031
   Fuchs-Buder T, 2016, ANAESTH CRIT CARE PA, V35, P245, DOI 10.1016/j.accpm.2016.06.004
   Herbstreit F, 2010, ANESTHESIOLOGY, V113, P1280, DOI 10.1097/ALN.0b013e3181f70f3d
   Ledowski T, 2015, ANESTHESIOL RES PRAC, V2015, DOI 10.1155/2015/410248
   McLean DJ, 2015, ANESTHESIOLOGY, V122, P1201, DOI 10.1097/ALN.0000000000000674
   Meretoja OA, 2010, PEDIATR ANESTH, V20, P591, DOI 10.1111/j.1460-9592.2010.03335.x
   Murphy GS, 2008, ANESTH ANALG, V107, P130, DOI 10.1213/ane.0b013e31816d1268
   Murphy GS, 2018, ANESTHESIOLOGY, V128, P27, DOI 10.1097/ALN.0000000000001893
   Murphy GS, 2010, ANESTH ANALG, V111, P120, DOI 10.1213/ANE.0b013e3181da832d
   Naguib M, 2010, ANESTH ANALG, V111, P110, DOI 10.1213/ANE.0b013e3181c07428
   Phillips S, 2013, ANAESTH INTENS CARE, V41, P374, DOI 10.1177/0310057X1304100316
   Plaud B, 2010, ANESTHESIOLOGY, V112, P1013, DOI 10.1097/ALN.0b013e3181cded07
   Saager L, 2019, J CLIN ANESTH, V55, P33, DOI 10.1016/j.jclinane.2018.12.042
   WATCHA MF, 1995, ANESTH ANALG, V80, P713, DOI 10.1097/00000539-199504000-00011
   Yang L, 2014, COCHRANE DB SYST REV, DOI 10.1002/14651858.CD010110.pub2
NR 21
TC 0
Z9 0
U1 0
U2 1
PU BMC
PI LONDON
PA CAMPUS, 4 CRINAN ST, LONDON N1 9XW, ENGLAND
EI 1745-6215
J9 TRIALS
JI Trials
PD JAN 7
PY 2023
VL 24
IS 1
AR 19
DI 10.1186/s13063-023-07066-w
PG 6
WC Medicine, Research & Experimental
WE Science Citation Index Expanded (SCI-EXPANDED)
SC Research & Experimental Medicine
GA 7S6MB
UT WOS:000910867300003
PM 36611181
OA Green Published, gold
DA 2024-10-01
ER

PT J
AU Lemmens, HJM
   El-Orbany, MI
   Berry, J
   Ben Morte, J
   Martin, G
AF Lemmens, Hendrikus J. M.
   El-Orbany, Mohammad I.
   Berry, James
   Ben Morte, Jovino, Jr.
   Martin, Gavin
TI Reversal of profound vecuronium-induced neuromuscular block under
   sevoflurane anesthesia: sugammadex versus neostigmine
SO BMC ANESTHESIOLOGY
LA English
DT Article
AB Background: Acetylcholinesterase inhibitors cannot rapidly reverse profound neuromuscular block. Sugammadex, a selective relaxant binding agent, reverses the effects of rocuronium and vecuronium by encapsulation. This study assessed the efficacy of sugammadex compared with neostigmine in reversal of profound vecuronium-induced neuromuscular block under sevoflurane anesthesia.
   Methods: Patients aged >= 18 years, American Society of Anesthesiologists class 1-4, scheduled to undergo surgery under general anesthesia were enrolled in this phase III, multicenter, randomized, safety-assessor blinded study. Sevoflurane anesthetized patients received vecuronium 0.1 mg/kg for intubation, with maintenance doses of 0.015 mg/kg as required. Patients were randomized to receive sugammadex 4 mg/kg or neostigmine 70 mu g/kg with glycopyrrolate 14 mu g/kg at 1-2 post-tetanic counts. The primary efficacy variable was time from start of study drug administration to recovery of the train-of-four ratio to 0.9. Safety assessments included physical examination, laboratory data, vital signs, and adverse events.
   Results: Eighty three patients were included in the intent-to-treat population (sugammadex, n = 47; neostigmine, n = 36). Geometric mean time to recovery of the train-of-four ratio to 0.9 was 15-fold faster with sugammadex (4.5 minutes) compared with neostigmine (66.2 minutes; p < 0.0001) (median, 3.3 minutes with sugammadex versus 49.9 minutes with neostigmine). No serious drug-related adverse events occurred in either group.
   Conclusions: Recovery from profound vecuronium-induced block is significantly faster with sugammadex, compared with neostigmine. Neostigmine did not rapidly reverse profound neuromuscular block (Trial registration number: NCT00473694).
C1 [Lemmens, Hendrikus J. M.] Stanford Univ, Med Ctr, Stanford, CA 94305 USA.
   [El-Orbany, Mohammad I.] Advocate Illinois Masonic Med Ctr, Chicago, IL USA.
   [Berry, James] Vanderbilt Univ, Med Ctr, Nashville, TN USA.
   [Ben Morte, Jovino, Jr.] Merck Res Labs, Summit, NJ USA.
   [Martin, Gavin] Duke Univ, Med Ctr, Durham, NC USA.
   [El-Orbany, Mohammad I.] Med Coll Wisconsin, Milwaukee, WI 53226 USA.
C3 Stanford University; Vanderbilt University; Merck & Company; Duke
   University; Medical College of Wisconsin
RP Lemmens, HJM (corresponding author), Stanford Univ, Med Ctr, Stanford, CA 94305 USA.
EM hlemmens@stanford.edu
RI Berry, James/AAD-6544-2019
FU Merck Research Laboratories, Summit, New Jersey, US; Merck; Merck,
   Kenilworth, New Jersey, US
FX This study was supported by Merck Research Laboratories, Summit, New
   Jersey, US. The authors would like to thank the following investigators
   and colleagues for their help in the enrollment of patients: Dr. R.
   Kevin Jones, MD (Saddleback Memorial Medical Center, Laguna Hills, CA,
   US), Professor James E. Caldwell MB ChB (University of California, San
   Francisco, CA, US), Professor Sorin J. Brull MD (Mayo Clinic, St. Luke's
   Hospital, Jacksonville, FL, US), Dr. Roy Soto MD (SUNY at Stony Brook,
   Health Sciences Center, Stony Brook, NY, US), Ninos J. Joseph BS
   (Advocate Illinois Masonic Medical Center, Chicago, IL, US).The
   statistical analysis of the study data was conducted by Jin-yi Chen MSc
   (Principal Statistician, Merck Research Laboratories, Summit, New
   Jersey, US. The clinical research scientist for the study was Jovino Ben
   Morte MD, Merck Research Laboratories, Summit, New Jersey, US. Editorial
   support was provided by Melanie More at Prime Medica Ltd (Knutsford,
   Cheshire, UK) during the preparation of this manuscript, supported by
   Merck, Kenilworth, New Jersey, US. Responsibility for opinions,
   conclusions, and interpretation of the data lies with the authors.This
   study was funded by Merck Research Laboratories, Summit, New Jersey, US.
   Hendrikus Lemmens has participated in a Merck advisory board. Jovino Ben
   Morte is an employee of Merck Research Laboratories, Summit, New Jersey,
   US. Mohammad El-Orbany has received research funding from Merck. James
   Berry and Gavin Martin declare that they have no other competing
   interests.
CR Ahmed AAK, 1999, CAN J ANAESTH, V46, P429, DOI 10.1007/BF03012941
   Baurain MJ, 1996, ACTA ANAESTH SCAND, V40, P574, DOI 10.1111/j.1399-6576.1996.tb04490.x
   Duvaldestin P, 2010, ANESTH ANALG, V110, P74, DOI 10.1213/ANE.0b013e3181c3be3c
   Eikermann M, 2007, ACTA ANAESTH SCAND, V51, P226, DOI 10.1111/j.1399-6576.2006.01228.x
   Eikermann M, 2003, ANESTHESIOLOGY, V98, P1333, DOI 10.1097/00000542-200306000-00006
   ELMIKATTI N, 1995, BRIT J ANAESTH, V74, P16, DOI 10.1093/bja/74.1.16
   Groudine SB, 2007, ANESTH ANALG, V104, P555, DOI 10.1213/01.ane.0000260135.46070.c3
   HWANG IK, 1990, STAT MED, V9, P1439, DOI 10.1002/sim.4780091207
   Jones RK, 2008, ANESTHESIOLOGY, V109, P816, DOI 10.1097/ALN.0b013e31818a3fee
   MAGORIAN TT, 1990, ANESTHESIOLOGY, V73, P410, DOI 10.1097/00000542-199009000-00008
   Morita T, 1996, CAN J ANAESTH, V43, P799, DOI 10.1007/BF03013032
   Naguib M, 2007, ANESTH ANALG, V104, P575, DOI 10.1213/01.ane.0000244594.63318.fc
   Reid JE, 2001, CAN J ANAESTH, V48, P351, DOI 10.1007/BF03014962
   Rex C, 2009, ANESTHESIOLOGY, V111, P30, DOI 10.1097/ALN.0b013e3181a51cb0
   Sparr HJ, 2001, DRUGS, V61, P919, DOI 10.2165/00003495-200161070-00003
   Vanacker BF, 2007, ANESTH ANALG, V104, P563, DOI 10.1213/01.ane.0000231829.29177.8e
NR 16
TC 72
Z9 79
U1 0
U2 3
PU BIOMED CENTRAL LTD
PI LONDON
PA 236 GRAYS INN RD, FLOOR 6, LONDON WC1X 8HL, ENGLAND
SN 1471-2253
J9 BMC ANESTHESIOL
JI BMC Anesthesiol.
PY 2010
VL 10
AR 15
DI 10.1186/1471-2253-10-15
PG 10
WC Anesthesiology
WE Science Citation Index Expanded (SCI-EXPANDED)
SC Anesthesiology
GA V27TW
UT WOS:000208636500015
PM 20809967
OA Green Published, gold
DA 2024-10-01
ER

PT J
AU Loughnan, TE
   Loughnan, AJ
AF Loughnan, T. E.
   Loughnan, A. J.
TI Overview of the introduction of neuromuscular monitoring to clinical
   anaesthesia
SO ANAESTHESIA AND INTENSIVE CARE
LA English
DT Article
DE monitoring; neuromuscular; anaesthesia
ID RESIDUAL ANTIDEPOLARIZING BLOCK; DOUBLE BURST STIMULATION;
   NERVE-STIMULATOR; MUSCLE-RELAXANTS; QUANTITATIVE ASSESSMENT;
   D-TUBOCURARINE; COUNT PTC; TRAIN-OF-4; DIAGNOSIS
AB Muscle relaxants were introduced into clinical practice in the early 1940s. From 1949, assessments were being made of the efficacy of various agents in awake volunteers; usually the researchers themselves. From the early to mid 1950s, while interest in using muscle relaxants was keen,concern emerged in the surgical literature that there was a higher mortality rate seen; in patients receiving muscle, relaxants. In fairness, the major article highlighted lack of randomisation, bias and confounding variables but this was largely regarded as showing a toxicity associated with muscle relaxants. By 1961 the matter had been Settled that muscle relaxants were not toxic but required careful management and administration. Perhaps fortuitously, measurement of the degree of muscle relaxation was introduced to clinical practice with the use of nerve stimulation. These were measured responses to single twitch stimulus or tetanic stimulation. In 1970, train-of-four ratio was introduced, then in 1981 post-tetanic count, and in 1989 double burst stimulation: This' article reviews the introduction of these techniques.
C1 [Loughnan, T. E.; Loughnan, A. J.] Peninsula Hlth, Frankston Hosp, Dept Anaesthesia, Frankston, Vic, Australia.
C3 Frankston Hospital; Peninsula Health
RP Loughnan, TE (corresponding author), Peninsula Hlth, Frankston Hosp, Dept Anaesthesia, Frankston, Vic, Australia.
EM terence.loughnan@monash.edu
CR ALI HH, 1971, BRIT J ANAESTH, V43, P478, DOI 10.1093/bja/43.5.478
   ALI HH, 1970, BRIT J ANAESTH, V42, P967, DOI 10.1093/bja/42.11.967
   ALI HH, 1971, BRIT J ANAESTH, V43, P473, DOI 10.1093/bja/43.5.473
   Ball C, 2005, ANAESTH INTENS CARE, V33, P431, DOI 10.1177/0310057X0503300401
   Ball C, 2005, ANAESTH INTENS CARE, V33, P289, DOI 10.1177/0310057X0503300302
   Ball C, 2005, ANAESTH INTENS CARE, V33, P155, DOI 10.1177/0310057X0503300201
   BEECHER HK, 1954, ANN SURG, V140, P2, DOI 10.1097/00000658-195407000-00001
   Bennett AE, 1940, J AMER MED ASSOC, V114, P322
   BERRY FR, 1966, BRIT J ANAESTH, V38, P929, DOI 10.1093/bja/38.12.929
   CHRISTIE TH, 1958, LANCET, V1, P776
   CHURCHIL.HC, 1965, ANESTHESIOLOGY, V26, P224, DOI 10.1097/00000542-196503000-00016
   DRENCK NE, 1989, ANESTHESIOLOGY, V70, P578, DOI 10.1097/00000542-198904000-00003
   DRIPPS RD, 1961, JAMA-J AM MED ASSOC, V178, P261, DOI 10.1001/jama.1961.03040420001001
   ENGBAEK J, 1989, BRIT J ANAESTH, V62, P274, DOI 10.1093/bja/62.3.274
   GISSEN AJ, 1969, ANESTHESIOLOGY, V30, P481, DOI 10.1097/00000542-196905000-00001
   GRIFFITH HR, 1942, ANESTHESIOLOGY, V3, P18
   GUILD AA, 1950, LANCET, V259, P251
   HANQUET M, 1954, Acta Anaesthesiol, V5, P103
   HEISTERKAMP DV, 1969, ANESTHESIOLOGY, V30, P500, DOI 10.1097/00000542-196905000-00006
   HOWARDYHANSEN P, 1984, ANESTHESIOLOGY, V60, P372, DOI 10.1097/00000542-198404000-00019
   MAPLESON WILLIAM W., 1955, ANAESTHESIA, V10, P265, DOI 10.1111/j.1365-2044.1955.tb01611.x
   MUSHIN WW, 1949, LANCET, V256, P726
   ORGANE G, 1949, LANCET, V256, P21
   ROBERTS DV, 1968, BRIT J PHARMACOL, V34, pP229
   SAVARESE JJ, 1975, ANESTHESIOLOGY, V42, P106, DOI 10.1097/00000542-197501000-00019
   THESLEFF S, 1952, ACTA PHYSIOL SCAND, V25, P348, DOI 10.1111/j.1748-1716.1952.tb00886.x
   VIBYMOGENSEN J, 1980, BRIT J ANAESTH, V52, P547, DOI 10.1093/bja/52.5.547
   VIBYMOGENSEN J, 1981, ANESTHESIOLOGY, V55, P458, DOI 10.1097/00000542-198110000-00024
   WAUD BE, 1972, ANESTHESIOLOGY, V37, P413, DOI 10.1097/00000542-197210000-00011
NR 29
TC 3
Z9 3
U1 0
U2 5
PU AUSTRALIAN SOC ANAESTHETISTS
PI EDGECLIFF
PA P O BOX 600, EDGECLIFF, NSW 2027, AUSTRALIA
SN 0310-057X
EI 1448-0271
J9 ANAESTH INTENS CARE
JI Anaesth. Intensive Care
PD JUL
PY 2013
VL 41
SU 1
BP 19
EP 24
DI 10.1177/0310057X1304101S05
PG 6
WC Anesthesiology; Critical Care Medicine
WE Science Citation Index Expanded (SCI-EXPANDED)
SC Anesthesiology; General & Internal Medicine
GA 176QW
UT WOS:000321320200004
PM 23808558
OA Bronze
DA 2024-10-01
ER

PT J
AU Kawaguchi, M
   Takamatsu, I
   Kazama, T
AF Kawaguchi, M.
   Takamatsu, I.
   Kazama, T.
TI Rocuronium dose-dependently suppresses the spectral entropy response to
   tracheal intubation during propofol anaesthesia
SO BRITISH JOURNAL OF ANAESTHESIA
LA English
DT Article
DE anaesthetics i; v; propofol; brain; electroencephalography; monitoring;
   bispectral index; monitoring; electroencephalography; neuromuscular
   block; rocuronium
ID BISPECTRAL INDEX; SEVOFLURANE ANESTHESIA; REMIFENTANIL; LANDIOLOL;
   MODULE
AB The Entropy (TM) Module anaesthesia monitor displays two spectral entropy-based indices, response entropy (RE) and state entropy (SE). The difference between RE and SE (RE-SE), which mainly reflects electromyography activation, is thought to indicate the adequacy of antinociception. Little is known, however, about the effects of neuromuscular blocking agents on the RE-SE. We investigated the effects of rocuronium on the RE-SE response to tracheal intubation.
   Forty-four patients were randomly assigned to receive one of four rocuronium doses (0.3, 0.6, 0.9, and 1.2 mg kg(-1)). Anaesthesia was induced by propofol target-controlled infusion. Rocuronium was administered 2 min after anaesthesia induction. Tracheal intubation was performed 7 min after anaesthesia induction. Arterial pressure, heart rate (HR), bispectral index (BIS), RE, SE, and patient movement were recorded.
   All EEG-derived indices (BIS, RE, SE, and RE-SE) increased after tracheal intubation. The maximum increase in the indices after tracheal intubation was significantly suppressed by an increase in the rocuronium dose. Patient movement after tracheal intubation was suppressed by an increase in the rocuronium dose. All indices were higher in patients who moved during or after tracheal intubation than in those who did not move. Rocuronium dose did not affect the mean arterial pressure or HR in response to tracheal intubation.
   The RE-SE response to tracheal intubation was suppressed by increasing the rocuronium dose. Estimates of nociception using RE-SE should be interpreted carefully in different states of muscle paralysis during general anaesthesia.
C1 [Kawaguchi, M.; Takamatsu, I.; Kazama, T.] Natl Def Med Coll, Dept Anesthesiol, Tokorozawa, Saitama 3598513, Japan.
C3 National Defense Medical College - Japan
RP Takamatsu, I (corresponding author), Natl Def Med Coll, Dept Anesthesiol, 3-2 Namiki, Tokorozawa, Saitama 3598513, Japan.
EM tisao@ndmc.ac.jp
FU Department of Anaesthesia, National Defense Medical College, Tokorozawa,
   Saitama, Japan
FX This study was funded by the Department of Anaesthesia, National Defense
   Medical College, Tokorozawa, Saitama, Japan.
CR Bruhn J, 2000, ANESTHESIOLOGY, V92, P1485, DOI 10.1097/00000542-200005000-00042
   Dahaba AA, 2004, ANESTH ANALG, V99, P781, DOI 10.1213/01.ANE.0000132997.19872.BC
   Greif R, 2002, ANESTH ANALG, V94, P604, DOI 10.1097/00000539-200203000-00023
   Guignard B, 2000, ANESTH ANALG, V90, P161, DOI 10.1097/00000539-200001000-00034
   Hagihira S, 2004, ANESTHESIOLOGY, V100, P818, DOI 10.1097/00000542-200404000-00011
   Hans P, 2006, BRIT J ANAESTH, V97, P842, DOI 10.1093/bja/ael253
   Kawaguchi M, 2008, BRIT J ANAESTH, V101, P273, DOI 10.1093/bja/aen162
   MARSH B, 1991, BRIT J ANAESTH, V67, P41, DOI 10.1093/bja/67.1.41
   Menigaux C, 2002, BRIT J ANAESTH, V89, P857, DOI 10.1093/bja/aef275
   Morimoto Y, 2005, ANESTH ANALG, V100, P1370, DOI 10.1213/01.ANE.0000148124.02288.D1
   Paloheimo M, 1990, Acta Anaesthesiol Scand Suppl, V93, P1
   PALOHEIMO MPJ, 1988, J CLIN MONITOR, V4, P256, DOI 10.1007/BF01617322
   Schmidt GN, 2004, ANESTHESIOLOGY, V101, P1283
   Sugiura S, 2007, ANESTH ANALG, V104, P124, DOI 10.1213/01.ane.0000249044.40819.e5
   Takamatsu I, 2006, BRIT J ANAESTH, V96, P620, DOI 10.1093/bja/ael050
   Viertiö-Oja H, 2004, ACTA ANAESTH SCAND, V48, P154, DOI 10.1111/j.0001-5172.2004.00322.x
NR 16
TC 22
Z9 26
U1 0
U2 0
PU ELSEVIER SCI LTD
PI OXFORD
PA THE BOULEVARD, LANGFORD LANE, KIDLINGTON, OXFORD OX5 1GB, OXON, ENGLAND
SN 0007-0912
EI 1471-6771
J9 BRIT J ANAESTH
JI Br. J. Anaesth.
PD MAY
PY 2009
VL 102
IS 5
BP 667
EP 672
DI 10.1093/bja/aep040
PG 6
WC Anesthesiology
WE Science Citation Index Expanded (SCI-EXPANDED)
SC Anesthesiology
GA 431WK
UT WOS:000265095300013
PM 19282299
OA Bronze
DA 2024-10-01
ER

PT J
AU Maidatsi, RG
   Zaralidou, AT
   Gorgias, NK
   Amaniti, EN
   Karakoulas, KA
   Giala, MM
AF Maidatsi, RG
   Zaralidou, AT
   Gorgias, NK
   Amaniti, EN
   Karakoulas, KA
   Giala, MM
TI Rocuronium duration of action under sevoflurane, desflurane or propofol
   anaesthesia
SO EUROPEAN JOURNAL OF ANAESTHESIOLOGY
LA English
DT Article
DE anaesthetics inhalation; sevoflurane; desflurane; anaesthetics
   intravenous; propofol; neuromuscular blocking agents; rocuronium;
   monitoring; duration of action
ID MINIMUM ALVEOLAR CONCENTRATION; TIME-COURSE; NEUROMUSCULAR BLOCKADE;
   ISOFLURANE ANESTHESIA; ADDUCTOR POLLICIS; VECURONIUM; POTENTIATION;
   HALOTHANE; ORG-9426; POTENCY
AB Background and objective: We conducted a prospective randomized study to evaluate whether the duration of action of a single bolus dose of rocuronium is influenced by maintenance of anaesthesia with sevoflurane, desflurane or propofol infusion.
   Methods: Fifty-seven ASA I-II patients undergoing elective abdominal surgery were enrolled in this study. Anaesthesia was induced with thiopental 3-5 mg kg(-1) or propofol 2.5 mg kg(-1) and fentanyl 5 mug kg(-1) and tracheal intubation was facilitated with rocuronium 0.9 mg kg(-1). Thereafter patients were randomly allocated to three different groups to receive sevoflurane, desflurane or propofol for maintenance of anaesthesia. Recovery of neuromuscular function was monitored by single twitch stimulation of the ulnar nerve and by recording the adductor pollicis response using accelerometry. Intergroup recovery times to 5% of control value of single twitch were analysed using analysis of variance with Bonferroni correction.
   Results: The mean (95176 confidence interval) recovery time to 5916 of control value of single twitch during desflurane anaesthesia was 90.18 (86.11-94.25) min. Significantly shorter recovery times were observed during sevoflurane or propofol anaesthesia, 58.86 (54.73-62.99) min and 51.11 (45.47-56.74) min, respectively (P < 0.001). There were also significant differences in the recovery time between groups receiving desflurane vs. sevoflurane (P < 0.001) and desflurane vs. propofol (P < 0.001).
   Conclusions: Desflurane anaesthesia significantly prolongs the duration of action of rocuronium at 0.9 mg kg(-1) single bolus dose, compared to sevoflurane or propofol anaesthesia maintenance regimens.
C1 AHEPA Univ Hosp, Dept Anesthesiol, Thessaloniki 54632, Greece.
   St Demetrios Gen Hosp, Dept Anaesthesiol, Thessaloniki, Greece.
C3 Aristotle University of Thessaloniki; Ahepa University Hospital
RP AHEPA Univ Hosp, Dept Anesthesiol, Sachini 30, Thessaloniki 54632, Greece.
EM mpanagio@panafonet.gr
OI Amaniti, Aikaterini/0000-0003-0028-3779
CR Ahmed AAK, 1999, CAN J ANAESTH, V46, P429, DOI 10.1007/BF03012941
   AMANITI E, 2001, EUR J ANAESTH S21, V18, pA502
   Bock M, 2000, BRIT J ANAESTH, V84, P43, DOI 10.1093/oxfordjournals.bja.a013380
   DONATI F, 1991, ANESTHESIOLOGY, V74, P833, DOI 10.1097/00000542-199105000-00006
   Dragne A, 2002, CAN J ANAESTH, V49, P353, DOI 10.1007/BF03017322
   Fragen RJ, 1996, J CLIN ANESTH, V8, P352, DOI 10.1016/0952-8180(96)00082-7
   Kumar N, 1996, BRIT J ANAESTH, V77, P488, DOI 10.1093/bja/77.4.488
   Lowry DW, 1998, ANESTH ANALG, V87, P936, DOI 10.1097/00000539-199810000-00036
   MEISTELMAN C, 1992, CAN J ANAESTH, V39, P665, DOI 10.1007/BF03008227
   Meretoja OA, 1996, BRIT J ANAESTH, V76, P235, DOI 10.1093/bja/76.2.235
   RAMPIL IJ, 1991, ANESTHESIOLOGY, V74, P429, DOI 10.1097/00000542-199103000-00007
   VANDENBROEK L, 1994, J CLIN ANESTH, V6, P288, DOI 10.1016/0952-8180(94)90075-2
   WRIGHT PMC, 1995, ANESTHESIOLOGY, V82, P404, DOI 10.1097/00000542-199502000-00011
   Wulf H, 1998, CAN J ANAESTH, V45, P526, DOI 10.1007/BF03012702
   Wulf H, 1998, BRIT J ANAESTH, V80, P308, DOI 10.1093/bja/80.3.308
   Wulf H, 1998, Anaesthesiol Reanim, V23, P88
   YASUDA N, 1989, ANESTH ANALG, V69, P370
NR 17
TC 16
Z9 19
U1 0
U2 3
PU LIPPINCOTT WILLIAMS & WILKINS
PI PHILADELPHIA
PA TWO COMMERCE SQ, 2001 MARKET ST, PHILADELPHIA, PA 19103 USA
SN 0265-0215
EI 1365-2346
J9 EUR J ANAESTH
JI Eur. J. Anaesth.
PD OCT
PY 2004
VL 21
IS 10
BP 781
EP 786
PG 6
WC Anesthesiology
WE Science Citation Index Expanded (SCI-EXPANDED)
SC Anesthesiology
GA 885ZI
UT WOS:000226195500005
PM 15678732
DA 2024-10-01
ER

PT J
AU Rana, Y
   Kumar, A
   Kumar, R
   Kumar, A
   Tyagi, SP
   Kaushal, S
   Kumar, A
   Singh, M
   Mahantesh, V
   Thakur, K
AF Rana, Yudhvir
   Kumar, Adarsh
   Kumar, Rohit
   Kumar, Amit
   Tyagi, S. P.
   Kaushal, Srar
   Kumar, Akshay
   Singh, Mangal
   Mahantesh, Vijay
   Thakur, Kalpna
TI Application of neuromuscular blockade using Rocuronium for performing
   different surgeries and its reversal by Neostigmine-Glycopyrrolate
   combination in dogs
SO INDIAN JOURNAL OF ANIMAL SCIENCES
LA English
DT Article
DE Anaesthesia; Glycopyrrolate; IPPV; Muscle relaxation; Neostigmine;
   Rocuronium
ID ISOFLURANE ANESTHESIA; INTRAOCULAR-PRESSURE; PROPOFOL; SEVOFLURANE;
   BROMIDE; INDUCTION; POSITION; DIAZEPAM; INFUSION
AB This study was executed in the clinical setup to investigate the effects of Rocuronium and its reversal by Neostigmine and Glycopyrrolate (Myopyrolate) combination in Propofol-Isoflurane anaesthetized dogs. Rocuronium-induced neuromuscular blockade was applied to 21 clinical cases. Out of which, 19 cases were of orthopaedic surgeries and 2 cases of ovariohysterectomy. After the animal had stabilized on the mixture of isoflurane and oxygen, the relaxation of muscle was induced using Rocuronium @ 0.5 mg/kg b.wt. Immediately IPPV was provided in volume control mode. Neuromuscular blockade was reversed using a single syringe combination drug having both Neostigmine and Glycopyrrolate (Myopyrolate) @ 0.05 mg/kg b.wt and @ 0.01 mg/kg b.wt, respectively. Rocuronium caused the centering of the ocular globe gradually in less than 30 sec. During orthopaedic surgeries, the reduction of fractured ends became easy without much tissue trauma. In ovariohysterectomy surgeries, the appropriate level of abdominal muscle relaxation further helped in the easy exteriorization of the ovarian stump. The onset time for Rocuronium was 17.64 +/- 1.10 sec and its duration of action was 27.82 +/- 0.72 min. The use of Rocuronium along with IPPV caused minimal alteration of the physiological parameters with no clinical consequences and thus can be considered a complication-free anaesthetic protocol for interventions demanding muscle relaxation.
C1 [Rana, Yudhvir; Kumar, Adarsh; Kumar, Rohit; Kumar, Amit; Tyagi, S. P.; Kaushal, Srar; Kumar, Akshay; Singh, Mangal; Mahantesh, Vijay; Thakur, Kalpna] CSK Himachal Pradesh Krishi Vishvavidyalaya, Palampur 176062, Himachal Prades, India.
   [Rana, Yudhvir; Kumar, Adarsh; Kumar, Rohit; Kumar, Amit; Tyagi, S. P.; Kaushal, Srar; Kumar, Akshay; Singh, Mangal; Mahantesh, Vijay; Thakur, Kalpna] Dr GC Negi Coll Vet & Anim Sci, Dept Vet Surg & Radiol, Palampur, Himachal Prades, India.
C3 Ch. Sarwan Kumar Himachal Pradesh Krishi Vishvavidyalaya; Ch. Sarwan
   Kumar Himachal Pradesh Krishi Vishvavidyalaya
RP Kumar, A (corresponding author), CSK Himachal Pradesh Krishi Vishvavidyalaya, Palampur 176062, Himachal Prades, India.; Kumar, A (corresponding author), Dr GC Negi Coll Vet & Anim Sci, Dept Vet Surg & Radiol, Palampur, Himachal Prades, India.
EM adarsh9kan@gmail.com
CR Alvarez L, 2009, COMPENDIUM, V31, P408
   Auer U, 2011, VET OPHTHALMOL, V14, P244, DOI 10.1111/j.1463-5224.2010.00870.x
   Boolj L H D J, 1997, PHARM WORLD SCI, V19, P1
   Briganti A, 2015, VET OPHTHALMOL, V18, P89, DOI 10.1111/vop.12108
   de Miranda L C G, 2008, BRAZ J ANESTHESIOL, V58, P202
   Dikshit C, 1971, INDIAN J ANESTHESIA, V19, P111
   DILTOER M, 1988, ANESTHESIOLOGY, V68, P880, DOI 10.1097/00000542-198806000-00008
   Dugdale AHA, 2002, VET ANAESTH ANALG, V29, P49, DOI 10.1046/j.1467-2987.2001.00057.x
   Duncan AE, 2012, CURR PHARM DESIGN, V18, P6195
   Dunne JR, 2002, J SURG RES, V102, P237, DOI 10.1006/jsre.2001.6330
   FRISCHMEYER KJ, 1993, VET SURG, V22, P230, DOI 10.1111/j.1532-950X.1993.tb00390.x
   Hammond R. A., 1994, Journal of Veterinary Anaesthesia, V21, P24, DOI 10.1111/j.1467-2995.1994.tb00478.x
   Hofmeister EH, 2006, CAN J VET RES, V70, P251
   KhuenlBrady KS, 1996, CLIN PHARMACOKINET, V31, P174, DOI 10.2165/00003088-199631030-00002
   Khurana A, 2014, THESIS CSKHPKV PALAM
   Kitamura T, 2009, ANESTH ANALG, V109, P1479, DOI 10.1213/ANE.0b013e3181b8554a
   Kovalcuka L, 2013, VET OPHTHALMOL, V16, P29, DOI 10.1111/j.1463-5224.2012.01015.x
   Kumar R, 2017, THESIS DEP VET SURG
   Kumar R, 2019, INDIAN J ANIM RES, V54, P106
   Maeda K, 2018, VET SCI, V5, DOI 10.3390/vetsci5020043
   McMurphy RM, 2004, AM J VET RES, V65, P179, DOI 10.2460/ajvr.2004.65.179
   Miyazaki Y, 2016, J ANESTH, V30, P671, DOI 10.1007/s00540-016-2178-1
   Musk GC, 2005, VET REC, V157, P766, DOI 10.1136/vr.157.24.766
   Nagahama S, 2006, VET ANAESTH ANALG, V33, P169, DOI 10.1111/j.1467-2995.2005.00252.x
   Naghibi K H, 2002, J RES MED SCI, V7, P9
   Naryal S, 2020, THESIS CSK HIMACHAL
   Neves C D, 2014, GLOBAL J MED RES, V14, P7
   Popovici C. P., 2014, Bulletin of University of Agricultural Sciences and Veterinary Medicine Cluj-Napoca. Veterinary Medicine, V71, P462
   Redondo JI, 2012, VET REC, V171, P374, DOI 10.1136/vr.100476
   Sakata H, 2019, J VET MED SCI, V81, P425, DOI 10.1292/jvms.18-0479
   Tanaka Tadashi, 2005, J Anesth, V19, P277, DOI 10.1007/s00540-005-0341-1
   Vore SJ, 2001, AM J PHYSIOL-ENDOC M, V281, pE93, DOI 10.1152/ajpendo.2001.281.1.E93
   WAGNER AE, 1991, AM J VET RES, V52, P651
   Xue FS, 1998, ANAESTHESIA, V53, P25, DOI 10.1111/j.1365-2044.1998.00278.x
NR 34
TC 0
Z9 0
U1 0
U2 0
PU INDIAN COUNC AGRICULTURAL RES
PI NEW DELHI
PA KAB-1, NEW DELHI 110012, INDIA
SN 0367-8318
J9 INDIAN J ANIM SCI
JI Indian J. Anim. Sci.
PD FEB
PY 2023
VL 93
IS 2
BP 138
EP 143
DI 10.56093/ijans.v93i2.129882
PG 6
WC Agriculture, Dairy & Animal Science
WE Science Citation Index Expanded (SCI-EXPANDED)
SC Agriculture
GA A8PC6
UT WOS:000957672300005
OA gold
DA 2024-10-01
ER

PT J
AU Radkowski, P
   Baranska, A
   Mieszkowski, M
   Dawidowska-Fidrych, J
   Podhorodecka, K
AF Radkowski, Pawel
   Baranska, Agnieszka
   Mieszkowski, Marcin
   Dawidowska-Fidrych, Justyna
   Podhorodecka, Katarzyna
TI Methods for Clinical Monitoring of Neuromuscular Transmission in
   Anesthesiology - A Review
SO INTERNATIONAL JOURNAL OF GENERAL MEDICINE
LA English
DT Review
DE neuromuscular monitoring; neuromuscular blockade; peripheral nerve
   stimulation; anesthesiology; review
ID DOUBLE-BURST STIMULATION; ADDUCTOR POLLICIS; 100-HERTZ TETANUS;
   TRAIN-OF-4; ACCELEROMYOGRAPHY; RECOVERY; BLOCK; MECHANOMYOGRAPHY;
   TOF-CUFF(R); HAND
AB The administration of general anesthesia is a crucial aspect of surgery. However, it can pose significant risks to patients, such as respiratory depression and prolonged neuromuscular blockade. To avoid such complications, it is essential to monitor neuromuscular transmission during anesthesia. While clinical tests have been used for decades to evaluate muscle function, they are now known to be unreliable, and relying on them increases the risk of postoperative complications. Thankfully, there are now six methods available for neuromuscular monitoring during anesthesia: mechanomyography, acceleromyography, electromyography, kinemyography, phonomyography, and compressomyography. Each of these methods differs in terms of their approach and methodology, and their importance in clinical practice varies accordingly. Mechanomyography involves measuring the mechanical response of a muscle to nerve stimulation, while acceleromyography measures the acceleration of muscle contraction. Electromyography records the electrical activity of muscles, while kinemyography tracks muscle movement. Phonomyography records the sound waves produced by contracting muscles, and compressomyography involves monitoring the pressure changes in a muscle during contraction. Overall, understanding the differences between these methods and their clinical significance is crucial for anesthesiologists. This review aims to provide an updated understanding of the current methods available for neuromuscular monitoring during anesthesia, so that anesthesiologists can make informed decisions about patient care and reduce the risk of postoperative complications.
C1 [Radkowski, Pawel; Baranska, Agnieszka; Mieszkowski, Marcin; Podhorodecka, Katarzyna] Reg Specialist Teaching Hosp, Dept Anaesthesiol & Intens Care, Olsztyn, Poland.
   [Radkowski, Pawel; Mieszkowski, Marcin] Univ Warmia & Mazury, Sch Med, Dept Anaesthesiol & Intens Care, Coll Med, Olsztyn, Poland.
   [Radkowski, Pawel] Hosp Zum Heiligen Geist, Dept Anaesthesiol & Intens Care, Fritzlar, Germany.
   [Dawidowska-Fidrych, Justyna] Hosp Promed, Pediat Dept, Elk, Poland.
C3 University of Warmia & Mazury
RP Podhorodecka, K (corresponding author), Reg Specialist Teaching Hosp, Dept Anaesthesiol & Intens Care, Olsztyn, Poland.
EM k.podhorodecka1@gmail.com
RI Mieszkowski, Marcin/AAE-7315-2022
OI Mieszkowski, Marcin/0000-0002-8753-4958
CR [Anonymous], 2016, Journal of laws of the republic of Poland; Warsaw. Regulation of the minister of health of December 16, 2016. Appendix No. 1
   Australia and New Zealand College of Anesthetists (ANZCA), PG18(A) Guideline on monitoring during anaesthesia 2017
   Bellemare F, 2000, ANESTHESIOLOGY, V93, P646, DOI 10.1097/00000542-200009000-00012
   BOTELHO SY, 1955, AM J MED, V19, P693, DOI 10.1016/S0002-9343(55)80010-1
   Brull SJ, Paxisleitfaden zum Monitoring neuromuskularer Funktionen
   Bussey L, 2021, medRxiv, DOI [10.1101/2021.03.19.21249475, 10.1101/2021.03.19.21249475, DOI 10.1101/2021.03.19.21249475]
   Capron F, 2006, ANESTH ANALG, V102, P1578, DOI 10.1213/01.ane.0000204288.24395.38
   Chau I, 2020, AUSTRALAS EMERG CARE, V23, P217, DOI 10.1016/j.auec.2020.02.005
   Checketts MR, 2016, ANAESTHESIA, V71, P85, DOI 10.1111/anae.13316
   CHRISTIE TH, 1958, LANCET, V1, P776
   Claudius C, 2008, ANESTHESIOLOGY, V108, P1117, DOI 10.1097/ALN.0b013e318173f62f
   Colegrave N, 2016, ANAESTH CRIT CARE PA, V35, P223, DOI 10.1016/j.accpm.2016.01.003
   Cook D, 2022, StatPearls
   Dahaba AA, 2002, ANESTH ANALG, V94, P591, DOI 10.1097/00000539-200203000-00021
   Döcker D, 2012, ANASTH INTENSIV NOTF, V47, P296, DOI 10.1055/s-0032-1313567
   Dullenkopf A, 2020, J ANESTH, V34, P79, DOI 10.1007/s00540-019-02712-7
   ENGBAEK J, 1989, ANESTHESIOLOGY, V71, P391, DOI 10.1097/00000542-198909000-00014
   Firde M, 2020, INT J SURG OPEN, V26, P73, DOI 10.1016/j.ijso.2020.08.010
   Fuchs-Buder T, 2001, ANAESTHESIST, V50, P129, DOI 10.1007/s001010050976
   Fuchs-Buder T., 2008, Neuromuskulares Monitoring in Klinik Und Forschung, P63
   Fuchs-Buder T., 2010, Neuromuscular Monitoring in Clinical Practice and Research, DOI [10.1007/978-3-642-13477-7, DOI 10.1007/978-3-642-13477-7]
   Grimaldi F.M., 1665, Physico-mathesis de lumine, coloribus, et iride, aliisque adnexis libri duo [A physiomathematical thesis on light, colors, the rainbow and other related topics in two books]
   Harvey AM, 1941, B JOHNS HOPKINS HOSP, V68, P81
   Heier T, 1999, ACTA ANAESTH SCAND, V43, P550, DOI 10.1034/j.1399-6576.1999.430511.x
   Hemmerling TM, 2004, CAN J ANAESTH, V51, P795, DOI 10.1007/BF03018451
   Honing GHM, 2022, J CLIN ANESTH, V78, DOI 10.1016/j.jclinane.2022.110673
   idmed, Pamphlet with instruction was formed by Idmed
   Kitajima T, 1996, ANAESTHESIA, V51, P341, DOI 10.1111/j.1365-2044.1996.tb07744.x
   Krijtenburg P, 2019, BRIT J ANAESTH, V122, pE22, DOI 10.1016/j.bja.2018.11.011
   Larsen PB, 2002, ACTA ANAESTH SCAND, V46, P1131, DOI 10.1034/j.1399-6576.2002.460912.x
   Larsen R., 2020, Anestezjologia, V1, P89
   Liang SS, 2013, ANESTH ANALG, V117, P373, DOI 10.1213/ANE.0b013e3182937fc4
   Markle A, 2017, Rev Esp Anestesiol Reanim, V64, P560, DOI [10.1016/j.redar.2017.03.013, DOI 10.1016/J.REDAR.2017.03.013]
   Markle A, 2020, ANAESTH INTENSIVE TH, V52, P181, DOI 10.5114/ait.2020.98124
   Markle A, 2020, MINERVA ANESTESIOL, V86, P704, DOI 10.23736/S0375-9393.20.14272-X
   Michaud G, 2005, ANESTH ANALG, V100, P718, DOI 10.1213/01.ANE.0000144067.42615.AD
   Murphy GS, 2018, ANESTHESIOLOGY, V129, P880, DOI 10.1097/ALN.0000000000002400
   Naguib M, 2018, ANESTH ANALG, V127, P71, DOI 10.1213/ANE.0000000000002670
   Nauheimer D, 2008, AINS, V5, P374
   PEDERSEN T, 1990, ANESTHESIOLOGY, V73, P835, DOI 10.1097/00000542-199011000-00007
   Radkowski P, 2019, Dissertation Hannover
   Radkowski Pawel, 2023, Anesth Pain Med, V13, pe132866, DOI 10.5812/aapm-132866
   Rossaint R, 2004, Die Anasthesiologie, P460
   Salminen J, 2016, J CLIN MONIT COMPUT, V30, P295, DOI 10.1007/s10877-015-9717-4
   Samet A, 2005, ANESTHESIOLOGY, V102, P51, DOI 10.1097/00000542-200501000-00011
   Schmidt J, Deutsche Forschungsgemeinschaft (DGF)-Projektnummer 5388768
   Sugi Y, 2011, ISRN Anesthesiol, V2011, P1, DOI [10.5402/2011/298983, DOI 10.5402/2011/298983]
   Trager G, 2006, CAN J ANAESTH, V53, P130, DOI 10.1007/BF03021816
   Ruiz GV, 2017, REV ESP ANEST REANIM, V64, P560, DOI 10.1016/j.redar.2017.03.013
   VIBYMOGENSEN J, 1988, ACTA ANAESTH SCAND, V32, P45
   Vimlati L, 2009, EUR J ANAESTH, V26, P715, DOI 10.1097/EJA.0b013e32832bb68f
   viridian, TOF-Cuff Viridian user manual
NR 52
TC 1
Z9 1
U1 1
U2 2
PU DOVE MEDICAL PRESS LTD
PI ALBANY
PA PO BOX 300-008, ALBANY, AUCKLAND 0752, NEW ZEALAND
EI 1178-7074
J9 INT J GEN MED
JI Int. J. Gen. Med.
PY 2024
VL 17
BP 9
EP 20
DI 10.2147/IJGM.S424555
PG 12
WC Medicine, General & Internal
WE Science Citation Index Expanded (SCI-EXPANDED)
SC General & Internal Medicine
GA EQ6G6
UT WOS:001140423100001
PM 38196564
OA Green Published, gold
DA 2024-10-01
ER

PT J
AU de Souza, CM
   Romero, FE
   Tardelli, MA
AF de Souza, Camila Machado
   Romero, Fernanda Elizabeth
   Tardelli, Maria Angela
TI Assessment of Neuromuscular Blockade in Children at the Time of Block
   Reversal and the Removal of the Endotracheal Tube
SO REVISTA BRASILEIRA DE ANESTESIOLOGIA
LA English
DT Article
DE Neuromuscular Blocking Agents; Atracurium; Androstanols, rocuronium;
   Anesthesia, General; Infant; Child; Child, Preschool
ID ROCURONIUM BLOCK; ATRACURIUM; ANTAGONISM; RECOVERY; TRANSMISSION;
   NEOSTIGMINE; INFANTS; ADULTS
AB Souza CM, Romero FE, Tardelli MA - Assessment of Neuromuscular Blockade in Children at the Time of Block Reversal and the Removal of the Endotracheal Tube.
   Background and objectives: Studies show the importance of monitoring neuromuscular function in preventing the residual block. However, most anesthesiologists in their daily practice base their evaluation of the recovery of neuromuscular function on clinical data. The aim of this study was to assess the degree of neuromuscular blockade in children undergoing general anesthesia at the time of block reversal and the removal of the endotracheal tube.
   Method: We evaluated children between 3 months and 12 years of age undergoing general anesthesia with the use of atracurium or rocuronium. Monitoring was initiated at the time of reversal of neuromuscular blockade and/or removal of the endotracheal tube. The anesthesiologist was not informed about the T-4/T-1 value; he/she was only alerted when the time was inadequate for the removal of the endotracheal tube. Since the start of the monitoring process, the degree of neuromuscular blockade was registered, as well as the interval of recovery of the T-4/T-1 a 0,9 ratio, the doses of neostigmine and blocker used, the expired fraction of the inhalational agent, the duration of the anesthesia, and core and peripheral temperatures.
   Results: Neuromuscular blockade was reversed in 80% of the children of the Rocuronium Group and in 64.5% of the Atracurium Group. The reversal was incorrect in 45.8% of the Rocuronium Group and in 25% of the Atracurium Group. The incidence of T-4/T-1 < 0.9 at the time of the removal of the endotracheal tube was 10% in both groups.
   Conclusions: When deciding to remove the endotracheal tube based on clinical criteria, 10% of children had T-4/T-1 < 0.9 regardless the blocker received. A considerable number of patients had the neuromuscular blockade incorrectly reversed when the blockade was still too deep or even already recovered.
C1 [de Souza, Camila Machado] Univ Fed Sao Paulo, Disciplina Anestesiol Dor & Med Intens, Div Anesthesiol Pain & Intens Care Med, BR-04024002 Sao Paulo, Brazil.
C3 Universidade Federal de Sao Paulo (UNIFESP)
RP de Souza, CM (corresponding author), Univ Fed Sao Paulo, Disciplina Anestesiol Dor & Med Intens, Div Anesthesiol Pain & Intens Care Med, Rua Napoleao Barros 715,50 Andar, BR-04024002 Sao Paulo, Brazil.
EM cmdesouza@uol.com.br
RI Souza, Camila/K-1318-2012
CR Almeida Maria Cristina Simoes de, 2004, Rev Bras Anestesiol, V54, P850
   BAXTER MRN, 1991, ANESTH ANALG, V72, P504
   Beaussier M, 2005, ANN FR ANESTH, V24, P1266, DOI 10.1016/j.annfar.2005.06.006
   Bevan DR, 1996, ANESTHESIOLOGY, V84, P362, DOI 10.1097/00000542-199602000-00014
   Bevan JC, 1999, ANESTH ANALG, V89, P333, DOI 10.1097/00000539-199908000-00016
   BRANDOM BW, 1984, ANESTH ANALG, V63, P309
   BRULL SJ, 1990, ANESTHESIOLOGY, V72, P629, DOI 10.1097/00000542-199004000-00009
   Eikermann M, 2007, ACTA ANAESTH SCAND, V51, P226, DOI 10.1111/j.1399-6576.2006.01228.x
   Eikermann M, 2007, ANESTHESIOLOGY, V107, P621, DOI 10.1097/01.anes.0000281928.88997.95
   Kopman AF, 2009, ANAESTHESIA, V64, P22, DOI 10.1111/j.1365-2044.2008.05867.x
   Kopman AF, 2005, J CLIN ANESTH, V17, P30, DOI 10.1016/j.jclinane.2004.03.009
   KOPMAN AF, 2002, SEMIN ANESTH PERIO M, V21, P75, DOI DOI 10.1053/sane.2002.34126
   MERETOJA OA, 1990, CAN J ANAESTH, V37, P743, DOI 10.1007/BF03006532
   MERETOJA OA, 1988, ACTA ANAESTH SCAND, V32, P614, DOI 10.1111/j.1399-6576.1988.tb02797.x
   Murphy GS, 2006, MINERVA ANESTESIOL, V72, P97
   Rapp HJ, 2004, PEDIATR ANESTH, V14, P329, DOI 10.1046/j.1460-9592.2003.01216.x
   Reid JE, 2001, CAN J ANAESTH, V48, P351, DOI 10.1007/BF03014962
   Saldien V, 2004, PEDIATR ANESTH, V14, P289, DOI 10.1046/j.1460-9592.2003.01152.x
   Sorgenfre IF, 2005, UGESKRIFT LAEGER, V167, P3878
   VIBYMOGENSEN J, 1979, ANESTHESIOLOGY, V50, P539, DOI 10.1097/00000542-197906000-00014
NR 20
TC 13
Z9 13
U1 0
U2 1
PU ELSEVIER SCIENCE INC
PI NEW YORK
PA 360 PARK AVE SOUTH, NEW YORK, NY 10010-1710 USA
SN 0034-7094
EI 1806-907X
J9 REV BRAS ANESTESIOL
JI Rev. Bras. Anestesiol.
PD MAR-APR
PY 2011
VL 61
IS 2
BP 145
EP 155
PG 11
WC Anesthesiology
WE Science Citation Index Expanded (SCI-EXPANDED)
SC Anesthesiology
GA 757YD
UT WOS:000290123700001
PM 21474022
OA gold
DA 2024-10-01
ER

PT J
AU Isik, Y
   Palabiyik, O
   Cegin, BM
   Goktas, U
   Kati, I
AF Isik, Yasemin
   Palabiyik, Onur
   Cegin, Bilal Muhammed
   Goktas, Ugur
   Kati, Ismail
TI Effects of Sugammadex and Neostigmine on Renal Biomarkers
SO MEDICAL SCIENCE MONITOR
LA English
DT Article
DE Anesthesia; Anesthesia, General; Neostigmine
ID INDUCED NEUROMUSCULAR BLOCKADE; ROCURONIUM BROMIDE; REVERSAL;
   MULTICENTER; ANESTHESIA; EFFICACY; FAILURE; FASTER; SAFETY; AGENTS
AB Background: Neostigmine, the currently commonly used agent for reversal of neuromuscular blockade. Sugammadex is a novel and unique compound designed as an antagonist of steroidal neuromuscular blockers. In this study, we evaluated the effects of sugammadex or neostigmine on kidney functions in patients scheduled for elective surgery.
   Material/Methods: Patients scheduled for a surgical procedure under desflurane/opioid anesthesia received an intubating dose rocuronium. Patients were divided into 2 groups receiving either sugammadex or neostigmine atropine to reverse neuromuscular blockade. Cystatin C, creatinine, urea, blood urea nitrogen, sodium, potassium, and calcium levels in the blood and alpha(1)microglobulin, beta(2)microglobulin, and microalbumin levels in the urine were measured.
   Results: There was no significant difference between the groups with regard to the demographic data. In the Neostigmine Group, although beta(2)microglobulin and microalbumin were similar, a significant increase was found in the postoperative alpha(1)microglobulin and cystatin C values. In the Sugammadex Group, although beta(2)-microglobulin and cystatin C were similar, a significant increase was found in the postoperative alpha(1)-microglobulin and microalbumin values. The only significant difference was cystatin C value variation in the Neostigmine Group compared to the Sugammadex Group.
   Conclusions: We believe that the use of more specific and sensitive new-generation markers like cystatin C to evaluate kidney function will provide a better understanding and interpretation of our results. Sugammadex has more tolerable effects on kidney function in patients than does neostigmine. However, when compared to preoperative values, there is a negative alteration of postoperative values. Neostigmine and sugammadex do not cause renal failure but they may affect kidney function.
C1 [Isik, Yasemin] Izmir Katip Celebi Univ, Dept Anesthesiol & Intens Care, Fac Med, Izmir, Turkey.
   [Palabiyik, Onur] Sakarya Univ Training & Res Hosp, Dept Anesthesiol & Intens Care, Sakarya, Turkey.
   [Cegin, Bilal Muhammed; Goktas, Ugur] Yuzuncu Yil Univ, Dept Anesthesiol & Intens Care, Fac Med, Van, Turkey.
   [Kati, Ismail] Gazi Univ, Fac Med, Dept Anesthesiol & Intens Care, Ankara, Turkey.
C3 Izmir Katip Celebi University; Sakarya Training & Research Hospital;
   Sakarya University; Yuzuncu Yil University; Gazi University
RP Isik, Y (corresponding author), Izmir Katip Celebi Univ, Dept Anesthesiol & Intens Care, Fac Med, Izmir, Turkey.
EM yaseminmd@yahoo.com
RI Palabiyik, Onur/M-5940-2015
FU Yuzuncu Yil University, Department of Scientific Research Projects
   [2010-TF-U123]
FX This study was supported by Yuzuncu Yil University, Department of
   Scientific Research Projects, Project Number 2010-TF-U123
CR Adam JM, 2002, J MED CHEM, V45, P1806, DOI 10.1021/jm011107f
   BEVAN DR, 1992, ANESTHESIOLOGY, V77, P785, DOI 10.1097/00000542-199210000-00025
   Blobner M, 2010, EUR J ANAESTH, V27, P874, DOI 10.1097/EJA.0b013e32833d56b7
   Bostan H, 2011, RENAL FAILURE, V33, P1019, DOI 10.3109/0886022X.2011.618972
   Flockton EA, 2008, BRIT J ANAESTH, V100, P622, DOI 10.1093/bja/aen037
   Gaszynski T, 2012, BRIT J ANAESTH, V108, P236, DOI 10.1093/bja/aer330
   Geldner G, 2012, ANAESTHESIA, V67, P991, DOI 10.1111/j.1365-2044.2012.07197.x
   Ghoneim AA, 2015, SAUDI J ANAESTH, V9, P247, DOI 10.4103/1658-354X.154696
   Gijsenbergh F, 2005, ANESTHESIOLOGY, V103, P695, DOI 10.1097/00000542-200510000-00007
   Herget-Rosenthal S, 2004, KIDNEY INT, V66, P1115, DOI 10.1111/j.1523-1755.2004.00861.x
   HUSAIN M A, 1969, British Journal of Pharmacology, V35, P344
   Kang J, 2015, BRAZ J INFECT DIS, V19, P410, DOI 10.1016/j.bjid.2015.05.004
   Khuenl-Brady KS, 2010, ANESTH ANALG, V110, P64, DOI 10.1213/ane.0b013e3181ac53c3
   Lemmens HJM, 2010, BMC ANESTHESIOL, V10, DOI 10.1186/1471-2253-10-15
   Morgan GE, 2006, CLIN ANAESTHESIOL, P205
   Naguib M, 2007, ANESTH ANALG, V104, P575, DOI 10.1213/01.ane.0000244594.63318.fc
   Newman DJ, 2002, ANN CLIN BIOCHEM, V39, P89, DOI 10.1258/0004563021901847
   Özgün C, 2014, J RES MED SCI, V19, P762
   Parikh CR, 2008, CRIT CARE MED, V36, pS159, DOI 10.1097/CCM.0b013e318168c652
   Rahe-Meyer N, 2014, ANESTHESIOLOGY, V121, P969, DOI 10.1097/ALN.0000000000000424
   Sacan O, 2007, ANESTH ANALG, V104, P569, DOI 10.1213/01.ane.0000248224.42707.48
   Sorgenfrei IF, 2006, ANESTHESIOLOGY, V104, P667, DOI 10.1097/00000542-200604000-00009
   Sparr HJ, 2007, ANESTHESIOLOGY, V106, P935, DOI 10.1097/01.anes.0000265152.78943.74
   Staals LM, 2008, BRIT J ANAESTH, V101, P492, DOI 10.1093/bja/aen216
   SZENOHRADSZKY J, 1992, ANESTHESIOLOGY, V77, P899, DOI 10.1097/00000542-199211000-00010
   Tas N, 2015, MED SCI MONITOR, V21, P2382, DOI 10.12659/MSM.894971
   van Meer L, 2014, BRIT J CLIN PHARMACO, V77, P947, DOI 10.1111/bcp.12282
   Welliver M., 2008, Drug Des. Dev. Ther, V2, P49, DOI DOI 10.2147/DDDT.S2757
   Whitley E, 2002, CRIT CARE, V6, P335
   WILLIAMS NE, 1978, BRIT J ANAESTH, V50, P1065, DOI 10.1093/bja/50.10.1065
   Zhang MQ, 2003, DRUG FUTURE, V28, P347, DOI 10.1358/dof.2003.028.04.742715
NR 31
TC 3
Z9 3
U1 0
U2 5
PU INT SCIENTIFIC INFORMATION, INC
PI MELVILLE
PA 150 BROADHOLLOW RD, STE 114, MELVILLE, NY 11747 USA
SN 1643-3750
J9 MED SCI MONITOR
JI Med. Sci. Monitor
PD MAR 10
PY 2016
VL 22
DI 10.12659/MSM.897608
PG 7
WC Medicine, Research & Experimental
WE Science Citation Index Expanded (SCI-EXPANDED)
SC Research & Experimental Medicine
GA DG0CR
UT WOS:000371730300002
OA Green Published
DA 2024-10-01
ER

PT J
AU Ekman, A
   Flink, R
   Sundman, E
   Eriksson, LI
   Brudin, L
   Sandin, R
AF Ekman, Andreas
   Flink, Roland
   Sundman, Eva
   Eriksson, Lars I.
   Brudin, Lars
   Sandin, Rolf
TI Neuromuscular block and the electroencephalogram during sevoflurane
   anaesthesia
SO NEUROREPORT
LA English
DT Article
DE bispectral index; electroencephalogram; general anaesthesia;
   neuromuscular block
ID BISPECTRAL INDEX; AWARENESS; SIGNAL
AB The effect of neuromuscular block on the anaesthetic depth of hypnosis is an elusive question. We simultaneously investigated the influence of neuromuscular block on the bispectral index, a measure of hypnosis during general anaesthesia, and on the electroencephalogram. Patients were anaesthetized with sevoflurane. Noxious tetanic electrical stimulation was applied on two occasions: before and after profound neuromuscular block achieved with rocuronium. Neuromuscular block significantly attenuated the effect from noxious stimulation on electroencephalogram power and synchrony in the gamma band (P < 0.05), and the corresponding effect on bispectral index (P < 0.02). These findings are probably due to the reduced arousing afferent input from paralysed muscles, and not to changes in the frontal electromyogram.
C1 Karolinska Inst, Dept Physiol & Pharmacol, Sect Anaesthesiol & Intens Care Med, Stockholm, Sweden.
   Univ Uppsala Hosp, Dept Clin Neurophysiol, Uppsala, Sweden.
   Linkoping Univ, Fac Med & Care, Linkoping, Sweden.
C3 Karolinska Institutet; Uppsala University; Uppsala University Hospital;
   Linkoping University
RP Ekman, A (corresponding author), Reg Hosp, Dept Anesthesiol & Intens Care, S-39185 Kalmar, Sweden.
EM andrease@ltkalmar.se
RI Sundman, Eva/ABA-7234-2021; Ekman, Andreas/JHT-4520-2023
OI Brudin, Lars/0000-0002-6278-1362; Ekman, Andreas/0000-0001-6939-3365
CR BRICE DD, 1970, BRIT J ANAESTH, V42, P535, DOI 10.1093/bja/42.6.535
   Bruhn J, 2000, ANESTHESIOLOGY, V92, P1485, DOI 10.1097/00000542-200005000-00042
   Dahaba AA, 2005, ANESTH ANALG, V101, P765, DOI 10.1213/01.ane.0000167269.62966.af
   Ekman A, 2004, ACTA ANAESTH SCAND, V48, P20, DOI 10.1111/j.1399-6576.2004.00260.x
   Ekman A, 2007, ANESTH ANALG, V105, P688, DOI 10.1213/01.ane.0000278117.31134.34
   Eriksson LI, 1997, ANESTHESIOLOGY, V87, P1035, DOI 10.1097/00000542-199711000-00005
   Greif R, 2002, ANESTH ANALG, V94, P604, DOI 10.1097/00000539-200203000-00023
   John ER, 2001, CONSCIOUS COGN, V10, P165, DOI 10.1006/ccog.2001.0507
   Kilner JM, 2000, J NEUROSCI, V20, P8838
   LANIER WL, 1994, ANESTHESIOLOGY, V80, P392, DOI 10.1097/00000542-199402000-00019
   MATTEO RS, 1977, ANESTHESIOLOGY, V46, P396, DOI 10.1097/00000542-197706000-00004
   Messner M, 2003, ANESTH ANALG, V97, P488, DOI 10.1213/01.ANE.0000072741.78244.C0
   Myles PS, 2004, LANCET, V363, P1757, DOI 10.1016/S0140-6736(04)16300-9
   Rampil IJ, 1998, ANESTHESIOLOGY, V89, P980, DOI 10.1097/00000542-199810000-00023
   Sleigh JW, 2001, BRIT J ANAESTH, V86, P50, DOI 10.1093/bja/86.1.50
   Vivien B, 2003, ANESTHESIOLOGY, V99, P9, DOI 10.1097/00000542-200307000-00006
   WERBA A, 1992, BRIT J ANAESTH, V69, P382, DOI 10.1093/bja/69.4.382
NR 17
TC 10
Z9 11
U1 0
U2 1
PU LIPPINCOTT WILLIAMS & WILKINS
PI PHILADELPHIA
PA 530 WALNUT ST, PHILADELPHIA, PA 19106-3621 USA
SN 0959-4965
J9 NEUROREPORT
JI Neuroreport
PD NOV 19
PY 2007
VL 18
IS 17
BP 1817
EP 1820
DI 10.1097/WNR.0b013e3282f13e11
PG 4
WC Neurosciences
WE Science Citation Index Expanded (SCI-EXPANDED)
SC Neurosciences & Neurology
GA 230UO
UT WOS:000250901700013
PM 18090318
DA 2024-10-01
ER

PT J
AU Sun, HY
   Jin, T
   Wu, XP
   Yang, L
   Zuo, YX
   Liao, R
AF Sun, Haiyan
   Jin, Tao
   Wu, Xiping
   Yang, Lei
   Zuo, Yunxia
   Liao, Ren
TI Efficacy of magnesium sulfate as an adjuvant to rocuronium in general
   anaesthesia: a meta-analysis
SO JOURNAL OF INTERNATIONAL MEDICAL RESEARCH
LA English
DT Article
DE Magnesium sulfate; adjuvant; rocuronium; general anaesthesia;
   intubation; neuromuscular block
ID RAPID-SEQUENCE INTUBATION; ONSET; PRETREATMENT
AB Objective: Magnesium sulfate is considered to be an effective adjuvant to rocuronium in general anaesthesia. We conducted a meta-analysis to clarify its efficacy.
   Methods: We searched the PubMed, Embase, Web of Science, Cochrane Library, WanFang, Chinese Biomedical Literature, and China National Knowledge Infrastructure databases for randomized controlled trials (RCTs) of magnesium sulfate as an adjuvant to rocuronium from the start of the database establishment until May 2020.
   Results: Eleven RCTs were analysed. The pooled meta-analysis showed that using magnesium sulfate as an adjuvant significantly shortened the onset time and prolonged the clinical duration of neuromuscular blockade by rocuronium compared with the control group without magnesium sulfate. However, there was no significant difference in recovery index of neuromuscular block between the magnesium and control groups. Furthermore, magnesium sulfate significantly increased the rates of excellent and clinically acceptable intubation conditions.
   Conclusion: Adding magnesium sulfate to rocuronium during general anaesthesia can alter the neuromuscular parameters, including shortening the anaesthesia-onset time and prolonging the clinical duration, without significantly increasing the recovery time. Pretreatment with magnesium sulfate may also improve intubation conditions during general anaesthesia.
C1 [Sun, Haiyan] Nanjing Univ Chinese Med, Dept Anaesthesiol, Zhangjiagang TCM Hosp, Zhangjiagang, Jiangsu, Peoples R China.
   [Jin, Tao] Cangzhou Integrated Tradit Chinese & Western Med, Dept Anaesthesiol, Cangzhou, Hebei, Peoples R China.
   [Wu, Xiping] Peoples Hosp Ningxia Hui Autonomous Reg, Dept Anaesthesiol, Yinchuan, Ningxia, Peoples R China.
   [Yang, Lei; Zuo, Yunxia; Liao, Ren] Sichuan Univ, Dept Anaesthesiol, West China Hosp, 37 Guoxue Lane, Chengdu 610041, Sichuan, Peoples R China.
C3 Nanjing University of Chinese Medicine; Sichuan University
RP Liao, R (corresponding author), Sichuan Univ, Dept Anaesthesiol, West China Hosp, 37 Guoxue Lane, Chengdu 610041, Sichuan, Peoples R China.
EM liaoren0629@163.com
RI zhen, li/KGK-6604-2024; Wu, Xiping/ADA-9138-2022
OI Sun, Haiyan/0000-0002-1923-1250; Liao, Ren/0000-0002-4100-5268
CR Albrecht E, 2013, ANAESTHESIA, V68, P190, DOI 10.1111/j.1365-2044.2012.07337.x
   Chambers D, 2010, HEALTH TECHNOL ASSES, V14, P1, DOI 10.3310/hta14390
   Choi ES, 2017, J CLIN ANESTH, V36, P102, DOI 10.1016/j.jclinane.2016.10.020
   COOPER R, 1992, BRIT J ANAESTH, V69, P269, DOI 10.1093/bja/69.3.269
   Czarnetzki C, 2010, ACTA ANAESTH SCAND, V54, P299, DOI 10.1111/j.1399-6576.2009.02160.x
   Dong J, 2014, PLOS ONE, V9, DOI 10.1371/journal.pone.0114231
   Dubé L, 2003, CAN J ANAESTH, V50, P732, DOI 10.1007/BF03018719
   El-Orbany M, 2010, ANESTH ANALG, V110, P1318, DOI 10.1213/ANE.0b013e3181d5ae47
   Feldman S, 1996, DRUG SAFETY, V15, P261, DOI 10.2165/00002018-199615040-00004
   Fuchs-Buder T, 2007, ACTA ANAESTH SCAND, V51, P789, DOI 10.1111/j.1399-6576.2007.01352.x
   Gupta K, 2006, ANAESTHESIA, V61, P1058, DOI 10.1111/j.1365-2044.2006.04801.x
   Han TH, 2004, ANESTH ANALG, V99, P386
   Higgins JPT, 2011, BMJ-BRIT MED J, V343, DOI 10.1136/bmj.d5928
   Kang D X, 2017, Zhonghua Yi Xue Za Zhi, V97, P429, DOI 10.3760/cma.j.issn.0376-2491.2017.06.006
   Khafagy HF, 2012, KOREAN J ANESTHESIOL, V63, P113, DOI 10.4097/kjae.2012.63.2.113
   Kim MH, 2012, ANAESTHESIA, V67, P748, DOI 10.1111/j.1365-2044.2012.07102.x
   Kim MH, 2015, J CLIN ANESTH, V27, P595, DOI 10.1016/j.jclinane.2015.07.002
   Kim YB, 2017, KOREAN J ANESTHESIOL, V70, P500, DOI 10.4097/kjae.2017.70.5.500
   Kussman B, 1997, BRIT J ANAESTH, V79, P122, DOI 10.1093/bja/79.1.122
   Liang XL., 2015, J MED RES, V44, P110, DOI [10.3969/j.issn.1673-548X.2015.01.032, DOI 10.3969/J.ISSN.1673-548X.2015.01.032]
   Moher D, 2000, J CLIN EPIDEMIOL, V53, P964, DOI 10.1016/S0895-4356(00)00188-8
   Moher D, 2010, INT J SURG, V8, P336, DOI [10.1016/j.ijsu.2010.02.007, 10.1371/journal.pmed.1000097, 10.1136/bmj.b2535, 10.1016/j.ijsu.2010.07.299, 10.1136/bmj.b2700, 10.1186/2046-4053-4-1, 10.1136/bmj.i4086]
   Park SJ, 2013, KOREAN J ANESTHESIOL, V65, P221, DOI 10.4097/kjae.2013.65.3.221
   Micuci AJQR, 2019, EUR J ANAESTH, V36, P502, DOI 10.1097/EJA.0000000000001003
   Rodríguez-Rubio L, 2016, J CLIN ANESTH, V34, P524, DOI 10.1016/j.jclinane.2016.06.011
   Rotava P, 2013, EUR J ANAESTH, V30, P599, DOI 10.1097/EJA.0b013e328361d342
   Soave PM, 2009, CURR DRUG TARGETS, V10, P734, DOI 10.2174/138945009788982487
   Soto R, 2016, AM J THER, V23, pE1654, DOI 10.1097/MJT.0000000000000206
   Srebro D, 2017, CURR MED CHEM, V24, P424, DOI 10.2174/0929867323666161213101744
   Tran DTT, 2017, ANAESTHESIA, V72, P765, DOI 10.1111/anae.13903
   Tran DTT, 2015, COCHRANE DB SYST REV, DOI 10.1002/14651858.CD002788.pub3
   Wang JP., 2014, J QIQIHAR U MED, V35, P1607
   Won YJ, 2010, KOREAN J ANESTHESIOL, V59, P244, DOI 10.4097/kjae.2010.59.4.244
NR 33
TC 4
Z9 4
U1 0
U2 6
PU SAGE PUBLICATIONS LTD
PI LONDON
PA 1 OLIVERS YARD, 55 CITY ROAD, LONDON EC1Y 1SP, ENGLAND
SN 0300-0605
EI 1473-2300
J9 J INT MED RES
JI J. Int. Med. Res.
PD JUL
PY 2021
VL 49
IS 7
AR 03000605211027736
DI 10.1177/03000605211027736
PG 15
WC Medicine, Research & Experimental; Pharmacology & Pharmacy
WE Science Citation Index Expanded (SCI-EXPANDED)
SC Research & Experimental Medicine; Pharmacology & Pharmacy
GA UI8WV
UT WOS:000690880800001
PM 34311594
OA gold, Green Published
DA 2024-10-01
ER

PT J
AU Tsai, YH
   Chen, CY
   Wong, HF
   Chou, AH
AF Tsai, Yu-Hsun
   Chen, Chun-Yu
   Wong, Ho-Fai
   Chou, An-Hsun
TI Comparison of neostigmine and sugammadex for hemodynamic parameters in
   neurointerventional anesthesia
SO FRONTIERS IN NEUROLOGY
LA English
DT Article
DE intervention; sugammadex; general anesthesia; hemodynamic;
   cardiovascular-history
ID INDUCED NEUROMUSCULAR BLOCKADE; UNRUPTURED INTRACRANIAL ANEURYSMS;
   BLOOD-PRESSURE; REVERSAL; GLYCOPYRROLATE; HYPERTENSION; RESPONSES;
   ATROPINE; AGENT
AB IntroductionHemodynamic stability is important during neurointerventional procedures. However, ICP or blood pressure may increase due to endotracheal extubation. The aim of this study was to compare the hemodynamic effects of sugammadex and neostigmine with atropine in neurointerventional procedures during emergence from anesthesia. MethodsPatients undergoing neurointerventional procedures were allocated to the sugammadex group (Group S) and the neostigmine group (Group N). Group S was administered IV 2 mg/kg sugammadex when a train-of-four (TOF) count of 2 was present, and Group N was administered neostigmine 50 mcg/kg with atropine 0.2 mg/kg at a TOF count of 2. We recorded heart rate, systolic blood pressure, diastolic blood pressure, mean blood pressure (MAP), and peripheral arterial oxygen saturation during administration of the reverse agent and at 2, 5, 10, 15, 30, 120 min, and 24 h thereafter. The primary outcome was blood pressure and heart rate change after the reversal agent was given. The secondary outcomes were systolic blood pressure variability standard deviation (a measure of the amount of variation or dispersion of a set of values), systolic blood pressure variability-successive variation (square root of the average squared difference between successive blood pressure measurements), nicardipine use, time-to-TOF ratio >= 0.9 after the administration of reversal agent, and time from the administration of the reversal agent to tracheal extubation. ResultsA total of 31 patients were randomized to sugammadex, and 30 patients were randomized to neostigmine. Except for anesthesia time, there were no significant differences in any of the clinical characteristics between the two groups. The results demonstrated that the increase in MAP from period A to B was significantly greater in Group N than in Group S (regression coefficient = -10, 95% confidence interval = -17.3 to -2.7, P = 0.007). The MAP level was significantly increased from period A to B in the neostigmine group (95.1 vs. 102.4 mm Hg, P = 0.015), but it was not altered in Group S. In contrast, the change in HR from periods A to B was not significantly different between groups. ConclusionWe suggest that sugammadex is a better option than neostigmine in interventional neuroradiological procedures due to the shorter extubation time and more stable hemodynamic change during emergence.
C1 [Tsai, Yu-Hsun; Chen, Chun-Yu; Chou, An-Hsun] Chang Gung Univ, Chang Gung Mem Hosp, Linkou Med Ctr, Dept Anesthesiol, Taoyuan City, Taiwan.
   [Wong, Ho-Fai] Chang Gung Univ, Chang Gung Mem Hosp, Dept Diagnost Radiol, Coll Med, Linkou, Taiwan.
   [Wong, Ho-Fai] Chang Gung Univ, Sch Med Technol, Linkou, Taiwan.
C3 Chang Gung Memorial Hospital; Chang Gung University; Chang Gung Memorial
   Hospital; Chang Gung University
RP Chou, AH (corresponding author), Chang Gung Univ, Chang Gung Mem Hosp, Linkou Med Ctr, Dept Anesthesiol, Taoyuan City, Taiwan.
EM f5455@cgmh.org.tw
RI Chen, Chun-Yu/L-7084-2013
CR Blobner M, 2010, EUR J ANAESTH, V27, P874, DOI 10.1097/EJA.0b013e32833d56b7
   Brull SJ, 2009, DRUG DES DEV THER, V3, P119
   Cai KF, 2017, WORLD NEUROSURG, V104, P459, DOI 10.1016/j.wneu.2017.05.027
   Curley JM, 2020, NEUROCRIT CARE, V32, P880, DOI 10.1007/s12028-019-00901-6
   Etminan N, 2016, NAT REV NEUROL, V12, P699, DOI 10.1038/nrneurol.2016.150
   Farag E, 2021, ANESTH ANALG, V132, P1666, DOI 10.1213/ANE.0000000000005533
   FIELDER DL, 1969, ANESTHESIOLOGY, V30, P637, DOI 10.1097/00000542-196906000-00013
   GAL TJ, 1975, BRIT J ANAESTH, V47, P70, DOI 10.1093/bja/47.1.70
   HARTLEY M, 1993, BRIT J ANAESTH, V71, P561, DOI 10.1093/bja/71.4.561
   Hayes AH, 2001, ANAESTHESIA, V56, P312, DOI 10.1046/j.1365-2044.2001.01921.x
   Hristovska AM, 2018, ANAESTHESIA, V73, P631, DOI 10.1111/anae.14160
   Hristovska AM, 2017, COCHRANE DB SYST REV, DOI 10.1002/14651858.CD012763
   HUTCHINSON BR, 1964, BRIT J ANAESTH, V36, P661, DOI 10.1093/bja/36.10.661
   Keating GM, 2016, DRUGS, V76, P1041, DOI 10.1007/s40265-016-0604-1
   Khuenl-Brady KS, 2010, ANESTH ANALG, V110, P64, DOI 10.1213/ane.0b013e3181ac53c3
   Lemmens HJM, 2010, BMC ANESTHESIOL, V10, DOI 10.1186/1471-2253-10-15
   LOWRIE A, 1992, BRIT J ANAESTH, V68, P261, DOI 10.1093/bja/68.3.261
   MIRAKHUR RK, 1981, ANESTH ANALG, V60, P557
   Molyneux AJ, 2009, LANCET NEUROL, V8, P427, DOI 10.1016/S1474-4422(09)70080-8
   Muedra V, 2022, FRONT CELL NEUROSCI, V16, DOI 10.3389/fncel.2022.789796
   Patel S, 2016, BJA EDUC, V16, P147, DOI 10.1093/bjaed/mkv032
   PRYSROBERTS C, 1971, BRIT J ANAESTH, V43, P122, DOI 10.1093/bja/43.2.122
   Rincon F, 2013, NEUROSURGERY, V73, P217, DOI 10.1227/01.neu.0000430290.93304.33
   Sacan O, 2007, ANESTH ANALG, V104, P569, DOI 10.1213/01.ane.0000248224.42707.48
   Schaller SJ, 2013, CORE EVID, V8, P57, DOI 10.2147/CE.S35675
   Sorgenfrei IF, 2006, ANESTHESIOLOGY, V104, P667, DOI 10.1097/00000542-200604000-00009
   Steiner T, 2013, CEREBROVASC DIS, V35, P93, DOI 10.1159/000346087
   Varma MK, 2007, BRIT J ANAESTH, V99, P75, DOI 10.1093/bja/aem122
   Vernooij MW, 2007, NEW ENGL J MED, V357, P1821, DOI 10.1056/NEJMoa070972
   Vlak MHM, 2011, LANCET NEUROL, V10, P626, DOI 10.1016/S1474-4422(11)70109-0
   Welliver Mark, 2009, Drug Des Devel Ther, V2, P49
   Yamashita Y, 2018, CARDIOL THER, V7, P163, DOI 10.1007/s40119-018-0119-9
NR 32
TC 1
Z9 1
U1 0
U2 1
PU FRONTIERS MEDIA SA
PI LAUSANNE
PA AVENUE DU TRIBUNAL FEDERAL 34, LAUSANNE, CH-1015, SWITZERLAND
SN 1664-2295
J9 FRONT NEUROL
JI Front. Neurol.
PD APR 17
PY 2023
VL 14
AR 1045847
DI 10.3389/fneur.2023.1045847
PG 7
WC Clinical Neurology; Neurosciences
WE Science Citation Index Expanded (SCI-EXPANDED)
SC Neurosciences & Neurology
GA E8EI5
UT WOS:000977806400001
PM 37139057
OA gold, Green Published
DA 2024-10-01
ER

PT J
AU Illman, H
   Antila, H
   Olkkola, KT
AF Illman, Hanna
   Antila, Heikki
   Olkkola, Klaus T.
TI REVERSAL OF NEUROMUSCULAR BLOCKADE BY SUGAMMADEX DOES NOT AFFECT EEG
   DERIVED INDICES OF DEPTH OF ANESTHESIA
SO JOURNAL OF CLINICAL MONITORING AND COMPUTING
LA English
DT Article
DE bispectral index; entropy; rocuronium; sugammadex; anesthesia
AB Objective. According to previous studies neuromuscular blockade may affect the depth of anesthesia. One theory states that neuromuscular blockade prevents disturbing EMG signals, arousing from the muscles of the forehead, from falsely elevating bispectral index (BIS)-levels. According to the afferentation theory signals generated in muscle stretch receptors, accessing the brain through afferent nerve pathways, induce arousal. By blocking these signals neuromuscular blockade would increase depth of anesthesia. Arousal has previously been associated with neostigmine reversal. This study investigates the possible effect of sugammadex on the level of anesthesia as defined by BIS and spectral entropy levels. Methods. Thirty elective patients were enrolled. All patients received propofol and remifentanil by target controlled infusion and an intermediate level neuromuscular blockade induced and maintained by bolus doses of rocuronium. Depth of anesthesia was monitored by BIS and spectral entropy. The patients were given 2 mg/kg sugammadex 5 min after finishing of surgery. Propofol and remifentanil infusions were kept unchanged for another 10 min while BIS and entropy values were recorded. Results. Mean BIS and Entropy (TM) values remained unchanged after reversal of the rocuronium block. The mean averaged BIS, state entropy and response entropy values were 31.7 +/- 9.9, 35.3 +/- 12.9 and 36.8 +/- 13.3 before and 32.0 +/- 11.9, 36.3 +/- 15.9 and 38.4 +/- 18.0 after sugammadex administration, respectively. Conclusions. Sugammadex does not affect level of anesthesia as determined by BIS or entropy levels.
C1 [Illman, Hanna; Antila, Heikki; Olkkola, Klaus T.] Turku Univ Hosp, Dept Anesthesiol Intens Care Emergency Care & Pai, FIN-20520 Turku, Finland.
C3 University of Turku
RP Illman, H (corresponding author), Turku Univ Hosp, Dept Anesthesiol Intens Care Emergency Care & Pai, POB 52,Kiinamyllynkatu 4-8, FIN-20520 Turku, Finland.
EM hanna.illman@tyks.fi
OI Olkkola, Klaus/0000-0001-7872-8665
FU Hospital District of Southwest Finland, Turku, Finland [13821];
   Instrumentarium Foundation, Helsinki, Finland; Finnish MSD Inc.
FX This article is funded by Grant #13821 of the Hospital District of
   Southwest Finland, Turku, Finland and the Instrumentarium Foundation,
   Helsinki, Finland.Professor Klaus T Olkkola is a member of the Advisory
   Board of the Finnish MSD Inc. Dr. Hanna Illman has received lecture fees
   from Finnish MSD Inc.
CR Bruhn J, 2000, ANESTHESIOLOGY, V92, P1485, DOI 10.1097/00000542-200005000-00042
   Bruhn J, 2003, ANESTHESIOLOGY, V98, P621, DOI 10.1097/00000542-200303000-00008
   DEVINE BJ, 1974, DRUG INTEL CLIN PHAR, V8, P650, DOI 10.1177/106002807400801104
   Ekman A, 2007, ANESTH ANALG, V105, P688, DOI 10.1213/01.ane.0000278117.31134.34
   Ekman A, 2007, NEUROREPORT, V18, P1817, DOI 10.1097/WNR.0b013e3282f13e11
   Greif R, 2002, ANESTH ANALG, V94, P604, DOI 10.1097/00000539-200203000-00023
   Laitio RM, 2008, ANESTHESIOLOGY, V108, P63, DOI 10.1097/01.anes.0000296106.52472.a6
   LANIER WL, 1994, ANESTHESIOLOGY, V80, P392, DOI 10.1097/00000542-199402000-00019
   Messner M, 2003, ANESTH ANALG, V97, P488, DOI 10.1213/01.ANE.0000072741.78244.C0
   Plaud B, 2009, ANESTHESIOLOGY, V110, P284, DOI 10.1097/ALN.0b013e318194caaa
   Pühringer FK, 2008, ANESTHESIOLOGY, V109, P188, DOI 10.1097/ALN.0b013e31817f5bc7
   Richmond CE, 1996, BRIT J ANAESTH, V76, P446, DOI 10.1093/bja/76.3.446
   Vasella FC, 2005, BRIT J ANAESTH, V94, P742, DOI 10.1093/bja/aei120
NR 13
TC 24
Z9 25
U1 0
U2 3
PU SPRINGER HEIDELBERG
PI HEIDELBERG
PA TIERGARTENSTRASSE 17, D-69121 HEIDELBERG, GERMANY
SN 1387-1307
J9 J CLIN MONIT COMPUT
JI J. Clin. Monitor. Comp.
PD OCT
PY 2010
VL 24
IS 5
BP 371
EP 376
DI 10.1007/s10877-010-9257-x
PG 6
WC Anesthesiology
WE Science Citation Index Expanded (SCI-EXPANDED)
SC Anesthesiology
GA V20PK
UT WOS:000208151700004
PM 20734116
DA 2024-10-01
ER

PT J
AU Franz, AM
   Chiem, J
   Martin, LD
   Rampersad, S
   Phillips, J
   Grigg, EB
AF Franz, Amber M.
   Chiem, Jennifer
   Martin, Lizabeth D.
   Rampersad, Sally
   Phillips, Jennifer
   Grigg, Eliot B.
TI Case series of 331 cases of sugammadex compared to neostigmine in
   patients under 2 years of age
SO PEDIATRIC ANESTHESIA
LA English
DT Article
DE adverse effects; anesthesia; neostigmine; neuromuscular blockade;
   pediatrics; sugammadex
ID INDUCED NEUROMUSCULAR BLOCKADE; PHASE-II; REVERSAL; ANAPHYLAXIS;
   HYPERSENSITIVITY
AB Background Sugammadex is a novel neuromuscular blockade reversal agent approved by the Food and Drug Administration in 2015, but little literature exists for patients less than 2 years of age. Aims The aims of this study were to: describe a cohort of patients 2 years old and younger who received sugammadex; describe any adverse effects of sugammadex in this age group; compare time from end of surgery to out of operating room for sugammadex versus neostigmine; compare time between last dose of neuromuscular blocking drug and reversal; and use train-of-four data to assess reversal. Methods Chart review of the medical record and the anesthesia information system captured all patients in this age cohort who received sugammadex or neostigmine over a two-year period. Adverse medication events were pulled from a mandatory quality improvement field in the electronic anesthesia record. T-tests were used for analyses. Results No adverse effects were reported with 331 doses of sugammadex. The average time in minutes between end of surgery and out of operating room was similar for neostigmine (19.6) versus sugammadex (19.4) (mean difference 0.2, 95% CI -1.5-1.8, P = 0.85). The average time in minutes between last dose of neuromuscular blocking drug and reversal agent was longer for neostigmine (103) than for sugammadex (84) (mean difference 19, 95% CI 13-26, P < 0.001). Conclusions Sugammadex administration in this young population did not result in any adverse effects. It appears to be equally effective as neostigmine in patients under 2 years of age.
C1 [Franz, Amber M.; Chiem, Jennifer; Martin, Lizabeth D.; Rampersad, Sally; Grigg, Eliot B.] Univ Washington, Seattle Childrens Hosp, Dept Anesthesiol & Pain Med, Seattle, WA 98195 USA.
   [Phillips, Jennifer] Univ Washington, Seattle Childrens Hosp, Enterprise Analyt, Res Informat, Seattle, WA 98195 USA.
C3 University of Washington; University of Washington Seattle; Seattle
   Children's Hospital; University of Washington; University of Washington
   Seattle; Seattle Children's Hospital
RP Grigg, EB (corresponding author), Seattle Childrens Hosp, Dept Anesthesiol & Pain Med, MB 11-500, Seattle, WA 98105 USA.
EM eliot.grigg@seattlechildrens.org
OI Martin, Lizabeth/0000-0002-7792-5269; Chiem,
   Jennifer/0000-0003-4363-9157
CR Abrishami A, 2009, COCHRANE DB SYST REV, DOI 10.1002/14651858.CD007362.pub2
   Alonso A, 2014, EUR J ANAESTH, V31, P163, DOI 10.1097/00003643-201406001-00459
   Caldwell JE, 2009, ANAESTHESIA, V64, P66, DOI 10.1111/j.1365-2044.2008.05872.x
   Chambers D, 2010, BRIT J ANAESTH, V105, P568, DOI 10.1093/bja/aeq270
   Grabenhenrich LB, 2016, J ALLERGY CLIN IMMUN, V137, P1128, DOI 10.1016/j.jaci.2015.11.015
   Groudine SB, 2007, ANESTH ANALG, V104, P555, DOI 10.1213/01.ane.0000260135.46070.c3
   HANLEY JA, 1983, JAMA-J AM MED ASSOC, V249, P1743, DOI 10.1001/jama.249.13.1743
   Hermite L, 2015, ANAESTH CRIT CARE PA, V34, P109, DOI 10.1016/j.accpm.2014.08.005
   Kleijn HJ, 2011, BRIT J CLIN PHARMACO, V72, P415, DOI 10.1111/j.1365-2125.2011.04000.x
   Ledowski T, 2015, ANAESTH INTENS CARE, V43, P14, DOI 10.1177/0310057X1504300104
   Meretoja OA, 2010, PEDIATR ANESTH, V20, P591, DOI 10.1111/j.1460-9592.2010.03335.x
   Min KC, 2018, BRIT J ANAESTH, V121, P749, DOI 10.1016/j.bja.2018.05.056
   Min KC, 2018, J CLIN ANESTH, V47, P67, DOI 10.1016/j.jclinane.2018.03.018
   Mirakhur RK, 2009, ANAESTHESIA, V64, P45, DOI 10.1111/j.1365-2044.2008.05870.x
   Miyazaki Y, 2018, ANESTH ANALG, V126, P1505, DOI 10.1213/ANE.0000000000002562
   Naguib M, 2007, ANESTH ANALG, V104, P575, DOI 10.1213/01.ane.0000244594.63318.fc
   Paton F, 2010, BRIT J ANAESTH, V105, P558, DOI 10.1093/bja/aeq269
   Plaud B, 2009, ANESTHESIOLOGY, V110, P284, DOI 10.1097/ALN.0b013e318194caaa
   Pühringer FK, 2008, ANESTHESIOLOGY, V109, P188, DOI 10.1097/ALN.0b013e31817f5bc7
   Schaller SJ, 2013, CORE EVID, V8, P57, DOI 10.2147/CE.S35675
   Seed MJ, 2000, ANAESTHESIA, V55, P574, DOI 10.1046/j.1365-2044.2000.01125.x
   Tobias JD, 2017, PEDIATR ANESTH, V27, P118, DOI 10.1111/pan.13050
   Tsur A, 2014, ANAESTHESIA, V69, P1251, DOI 10.1111/anae.12736
NR 23
TC 12
Z9 13
U1 0
U2 2
PU WILEY
PI HOBOKEN
PA 111 RIVER ST, HOBOKEN 07030-5774, NJ USA
SN 1155-5645
EI 1460-9592
J9 PEDIATR ANESTH
JI Pediatr. Anesth.
PD JUN
PY 2019
VL 29
IS 6
BP 591
EP 596
DI 10.1111/pan.13643
PG 6
WC Anesthesiology; Pediatrics
WE Science Citation Index Expanded (SCI-EXPANDED)
SC Anesthesiology; Pediatrics
GA IH4VB
UT WOS:000474489100005
PM 30934160
DA 2024-10-01
ER

PT J
AU Feng, XB
   Ke, JJ
   Wang, YL
AF Feng Xiaobo
   Ke Jianjuan
   Wang Yanlin
TI Comparison of the variability of the onset and recovery from
   neuromuscular blockade with cisatracurium versus rocuronium in elderly
   patients under total intravenous anesthesia
SO BRAZILIAN JOURNAL OF MEDICAL AND BIOLOGICAL RESEARCH
LA English
DT Article
DE Neuromuscular relaxant; Rocuronium; Cisatracurium; Variability; Elderly
ID CLINICAL PHARMACOKINETICS; RESIDUAL PARALYSIS; BLOCKING-DRUGS;
   PHARMACODYNAMICS; VECURONIUM; DURATION; ATRACURIUM
AB This study was designed to compare the variability of the onset and offset of the effect of two neuromuscular blocking drugs with different elimination pathways in adult and elderly patients during total intravenous anesthesia (TIVA). After Ethics Committee approval and patients' informed consent, the drugs were compared in 40 adult and 40 elderly patients scheduled for elective surgery under TIVA with tracheal intubation who were randomized to receive a single bolus dose of 0.15 mg/kg cisatracurium or 0.9 mg/kg rocuronium. The time of onset of maximum depression, duration of action, and recovery index time were measured and recorded for each patient and variability is reported as means +/- standard deviation. Time of onset was significantly shorter for rocuronium than cisatracurium for the adult and elderly groups (P = 0.000), but the variability of cisatracurium was significantly greater compared with rocuronium for the same age groups (93.25 vs 37.01 s in the adult group and 64.56 vs 33.75 s in the elderly group; P = 0.000). The duration of the effect in the elderly group receiving rocuronium was significantly longer than in the elderly group receiving cisatracurium, and the variability of the duration was significantly greater in the rocuronium group than in the cisatracurium group. Mean time of recovery was significantly longer for the elderly group receiving rocuronium than for the elderly group receiving cisatracurium (P = 0.022), and variability was also greater (P = 0.002). Both drugs favored good intubating conditions. In conclusion, cisatracurium showed less variability in these parameters than rocuronium, especially in the elderly, a fact that may be of particular clinical interest.
C1 [Feng Xiaobo; Ke Jianjuan; Wang Yanlin] Wuhan Univ, Zhongnan Hosp, Dept Anesthesiol, Wuhan 430071, Hubei Province, Peoples R China.
C3 Wuhan University
RP Wang, YL (corresponding author), Wuhan Univ, Zhongnan Hosp, Dept Anesthesiol, Wuhan 430071, Hubei Province, Peoples R China.
EM kejianjuan@yahoo.com.cn
CR Arain SR, 2005, ACTA ANAESTH SCAND, V49, P312, DOI 10.1111/j.1399-6576.2005.00634.x
   Atherton DPL, 1999, CLIN PHARMACOKINET, V36, P169
   Baillard C, 2000, BRIT J ANAESTH, V84, P394, DOI 10.1093/oxfordjournals.bja.a013445
   Bowman WC, 2006, BRIT J PHARMACOL, V147, pS277, DOI 10.1038/sj.bjp.0706404
   Cammu G, 2006, ANESTH ANALG, V102, P426, DOI 10.1213/01.ane.0000195543.61123.1f
   Claudius C, 2008, ANESTHESIOLOGY, V108, P1117, DOI 10.1097/ALN.0b013e318173f62f
   deAlmeida MCS, 1996, ANAESTHESIST, V45, P903, DOI 10.1007/s001010050324
   England AJ, 1996, EUR J ANAESTH, V13, P385, DOI 10.1046/j.1365-2346.1996.d01-374.x
   Fuchs-Buder T, 2006, ANAESTHESIST, V55, P7, DOI 10.1007/s00101-005-0959-2
   Igarashi A, 2002, ANESTH ANALG, V94, P117, DOI 10.1097/00000539-200201000-00022
   Kisor DF, 1999, CLIN PHARMACOKINET, V36, P27, DOI 10.2165/00003088-199936010-00003
   Lighthall GK, 1999, J CLIN ANESTH, V11, P220, DOI 10.1016/S0952-8180(99)00030-6
   MALLAMPATI SR, 1985, CAN ANAESTH SOC J, V32, P429, DOI 10.1007/BF03011357
   Martinez EA, 2002, VET CLIN N AM-EQUINE, V18, P181, DOI 10.1016/S0749-0739(02)00012-3
   MATTEO RS, 1993, ANESTH ANALG, V77, P1193
   Maybauer DM, 2007, ANAESTHESIA, V62, P12, DOI 10.1111/j.1365-2044.2006.04862.x
   Pühringer EK, 2002, ACTA ANAESTH SCAND, V46, P364
   Smith CE, 1997, ANAESTHESIA, V52, P833, DOI 10.1111/j.1365-2044.1997.195-az0331.x
   Sorooshian SS, 1996, ANESTHESIOLOGY, V84, P1083, DOI 10.1097/00000542-199605000-00010
NR 19
TC 12
Z9 14
U1 0
U2 4
PU ASSOC BRAS DIVULG CIENTIFICA
PI SAO PAULO
PA FACULDADE MEDICINA, SALA 21, 14049 RIBEIRAO PRETO, SAO PAULO, 00, BRAZIL
SN 0100-879X
EI 1678-4510
J9 BRAZ J MED BIOL RES
JI Brazilian J. Med. Biol. Res.
PD JUL
PY 2012
VL 45
IS 7
BP 676
EP 680
DI 10.1590/S0100-879X2012007500076
PG 5
WC Biology; Medicine, Research & Experimental
WE Science Citation Index Expanded (SCI-EXPANDED)
SC Life Sciences & Biomedicine - Other Topics; Research & Experimental
   Medicine
GA 966LQ
UT WOS:000305839600016
PM 22584638
OA Green Submitted, Green Published, gold
DA 2024-10-01
ER

PT J
AU McCaul, C
   Tobin, É
   Boylan, JF
   McShane, AJ
AF McCaul, C
   Tobin, É
   Boylan, JF
   McShane, AJ
TI Atracurium is associated with postoperative residual curarization
SO BRITISH JOURNAL OF ANAESTHESIA
LA English
DT Article
DE anaesthesia; complications, morbidity; complications, postoperative;
   neuromuscular block, atracurium
ID BLOCK
AB Background. Residual paralysis following the use of neuromuscular blocking drugs remains a clinical problem. As part of departmental quality assurance, we examined the degree of postoperative residual curarization (PORC) following atracurium.
   Methods. Forty patients undergoing general anaesthesia involving atracurium were studied. Quantitative neuromuscular monitoring (mechanomyography, Myograph 2000, Biometer, Denmark) was performed by assessing the response to supramaximal train-of-four (TOF) stimulation of the ulnar nerve. Anaesthesia was provided by non-participating clinicians who were blinded to the study data. A TOF ratio less than or equal to0.7 at extubation was classified as PORC.
   Results. At antagonism of neuromuscular block, 70% (28/40) of patients had a TOF ratio less than or equal to0.7, and 65% (26/40) of patients had a TOF ratio less than or equal to0.7 at extubation. Peripheral nerve stimulator use was associated with a longer interval from antagonism of block to extubation (P=0.01), but was not associated with differences in atracurium dosage or a reduction in PORC at extubation. Patients with TOF ratio less than or equal to0.7 at extubation had surgery of shorter duration (59 (SEM 6) vs 103 (9) min, P<0.001], greater doses of atracurium relative to the duration of surgery [6 (1) vs 11 (1) mu g kg(-1) min(-1), P<0.005], and shorter intervals from administration of last dose of atracurium to antagonism of neuromuscular block [29 (2) vs 53 (9) min, P<0.005] and from antagonism to extubation [6 (1) vs 15 (4) min, P<0.01]. Duration of surgical procedure was the sole multivariate predictor of PORC [odds ratio 0.94 (95% confidence intervals 0.91-0.98), P<0.01].
   Conclusions. PORC remains a clinical problem despite use of intermediate-duration neuromuscular blocking drugs and peripheral nerve stimulators. Patients undergoing procedures of short duration may be at risk of inappropriately early tracheal extubation, possibly due to work pressures. The association between suboptimal antagonism of neuromuscular blockade and short procedures needs reinforcement during postgraduate training and departmental quality assurance.
C1 St Vincents Univ Hosp, Dept Anaesthesia Intens Care & Pain Med, Dublin 4, Ireland.
C3 University College Dublin; Saint Vincent's University Hospital
RP St Vincents Univ Hosp, Dept Anaesthesia Intens Care & Pain Med, Elm Pk, Dublin 4, Ireland.
RI mccaul, conan/I-7562-2013
OI mccaul, conan/0000-0003-0489-0760
CR Baillard C, 2000, BRIT J ANAESTH, V84, P394, DOI 10.1093/oxfordjournals.bja.a013445
   BASTA SJ, 1982, ANESTH ANALG, V61, P723
   Berg H, 1997, ACTA ANAESTH SCAND, V41, P1095, DOI 10.1111/j.1399-6576.1997.tb04851.x
   Bevan DR, 1996, ANESTHESIOLOGY, V84, P362, DOI 10.1097/00000542-199602000-00014
   Eriksson LI, 1997, ANESTHESIOLOGY, V87, P1035, DOI 10.1097/00000542-199711000-00005
   Fezing A K, 1999, Acta Anaesthesiol Belg, V50, P83
   GABA DM, 1994, ANESTHESIOLOGY, V81, P488, DOI 10.1097/00000542-199408000-00028
   Hayes AH, 2001, ANAESTHESIA, V56, P312, DOI 10.1046/j.1365-2044.2001.01921.x
   LUNN JN, 1983, ANAESTHESIA, V38, P1090, DOI 10.1111/j.1365-2044.1983.tb12486.x
NR 9
TC 42
Z9 50
U1 0
U2 2
PU ELSEVIER SCI LTD
PI OXFORD
PA THE BOULEVARD, LANGFORD LANE, KIDLINGTON, OXFORD OX5 1GB, OXON, ENGLAND
SN 0007-0912
EI 1471-6771
J9 BRIT J ANAESTH
JI Br. J. Anaesth.
PD NOV
PY 2002
VL 89
IS 5
BP 766
EP 769
DI 10.1093/bja/aef254
PG 4
WC Anesthesiology
WE Science Citation Index Expanded (SCI-EXPANDED)
SC Anesthesiology
GA 610JU
UT WOS:000178957600017
PM 12393778
DA 2024-10-01
ER

PT J
AU Lirk, P
   Longato, S
   Rieder, J
   Klimaschewski, L
AF Lirk, P
   Longato, S
   Rieder, J
   Klimaschewski, L
TI Cisatracurium, but not mivacurium, inhibits survival and axonal growth
   of neonatal and adult rat peripheral neurons in vitro
SO NEUROSCIENCE LETTERS
LA English
DT Article
DE anaesthesia; neuromuscular blocking drug; cisatracurium; superior
   cervical ganglion; dorsal root ganglion; survival; axon growth
ID SYMPATHETIC NEURONS; PC12 CELLS; ATRACURIUM; DEGRADATION; NEUROTOXICITY;
   HYDROLYSIS; APOPTOSIS; GALANIN
AB Cisatracurium and mivacurium are widely used neuromuscular blocking drugs. Previous reports have indicated growth-inhibitory effects of cisatracurium. but not mivacurium, on two human cell lines in vitro. These effects were ascribed to oxidative stress elicited by acrylate esters formed during cisatracurium breakdown. The aim of the present study was to investigate whether these agents would possibly interfere with the peripheral nervous system. Survival and axonal growth of rat primary neurons obtained from the superior cervical sympathetic ganglion (SCG) or from the adult dorsal root ganglion (DRG) were investigated after treatment with cisatracurium or mivacurium at concentrations from 1 to 10 muM for 24 h. Cisatracurium, but not mivacurium, significantly decreased neuronal survival in a dose-dependent manner, and axonal length was considerably reduced by cisatracurium as compared to controls. It is concluded that high concentrations of cisatracurium are potentially neurotoxic. (C) 2004 Elsevier Ireland Ltd. All rights reserved.
C1 Med Univ Innsbruck, Dept Anat Histol & Embryol, A-6020 Innsbruck, Austria.
[truncated: 2,480,173 more chars]
